# Supplementary material for: A receptor-like kinase recognizes viral proteins at the trans-Golgi network/early endosome and inhibits infection in rice
Source: Cell Discov. 2025 Dec 16;11:101. doi: 10.1038/s41421-025-00847-4 (PMC12708648; doi:10.1038/s41421-025-00847-4)
Supplement: Supplementary file 2 — Supplementary Table S2 [file 41421_2025_847_MOESM2_ESM.xlsx]

## Sheet: CP-induced genes in WT
ID	Log2FoldChange	pvalue	Annotation
LOC_Os04g45010	6.45254	2.20482e-05	LIM domain
LOC_Os06g19780	6.25996	5.92004e-05	--
LOC_Os08g38560	5.92956	0.000260568	Belongs to the protein kinase superfamily. Ser Thr protein kinase family
LOC_Os02g07440	5.89914	0.000260568	-
LOC_Os01g28744	5.84703	0.000391065	--
LOC_Os12g22220	5.84703	0.000391065	Pfam:UBN2
LOC_Os12g12010	5.8339	0.000391065	receptor-like protein
LOC_Os07g09110	5.75196	0.000596701	-
LOC_Os04g30440	5.74509	0.000596701	Reverse transcriptase (RNA-dependent DNA polymerase)
LOC_Os01g06360	5.71752	0.000596701	-
LOC_Os12g28450	5.7106	0.000596701	source UniProtKB
LOC_Os04g07280	5.64966	0.000926966	-
LOC_Os03g56090	5.63523	0.000926966	Myb-like DNA-binding domain
LOC_Os05g43590	5.62075	0.000926966	Belongs to the serpin family
LOC_Os10g37870	5.60625	0.000926966	-
LOC_Os05g38760	5.60625	0.000926966	Core component of nucleosome. Nucleosomes wrap and compact DNA into chromatin, limiting DNA accessibility to the cellular machineries which require DNA as a template. Histones thereby play a central role in transcription regulation, DNA repair, DNA replication and chromosomal stability. DNA accessibility is regulated via a complex set of post-translational modifications of histones, also called h…
LOC_Os10g19342	5.5917	0.000926966	Belongs to the TRAFAC class myosin-kinesin ATPase superfamily. Myosin family
LOC_Os11g22310	5.5917	0.000926966	-
LOC_Os02g25680	5.5917	0.000926966	--
LOC_Os04g44220	5.49318	0.00146851	Regulator of nonsense transcripts
LOC_Os09g14550	5.47788	0.00146851	RNA recognition motif
LOC_Os10g26260	5.41805	0.00237683	A Receptor for Ubiquitination Targets
LOC_Os07g34310	5.41805	0.00237683	MULE transposase domain
LOC_Os08g36440	5.402	0.00237683	TB2/DP1, HVA22 family
LOC_Os12g30590	5.3859	0.00237683	disease resistance protein
LOC_Os05g13350	5.3859	0.00237683	--
LOC_Os04g02560	5.36978	0.00237683	-
LOC_Os07g10440	5.36978	0.00237683	-
LOC_Os03g27790	5.35362	0.00237683	EF-hand domain
LOC_Os03g30660	5.35362	0.00237683	--
LOC_Os04g14480	5.35362	0.00237683	DNA repair protein
LOC_Os06g38620	5.35362	0.00237683	Non-specific serine threonine protein kinase
LOC_Os05g17090	5.34553	0.00237683	Uncharacterized protein K02A2.6-like
LOC_Os12g28650	5.33743	0.00237683	IPP transferase
LOC_Os03g04290	5.33743	0.00237683	MULE transposase domain
LOC_Os07g37200	5.33743	0.00237683	K02A2.6-like
LOC_Os05g12808	5.26805	0.00393878	Transcriptional repressor, ovate
LOC_Os02g10350	5.25099	0.00393878	May be involved in modulation of pathogen defense and leaf cell death
LOC_Os10g36590	5.24244	0.00393878	--
LOC_Os06g34660	5.22533	0.00393878	X8 domain
LOC_Os01g69840	5.21677	0.00393878	-
LOC_Os06g14790	5.20819	0.00393878	--
LOC_Os01g57040	5.10083	0.00669952	-
LOC_Os12g30560	5.10083	0.00669952	Belongs to the TPP enzyme family
LOC_Os03g14390	5.10083	0.00669952	-
LOC_Os09g18100	5.10083	0.00669952	Uncharacterized protein K02A2.6-like
LOC_Os01g44330	5.08262	0.00669952	Lignin degradation and detoxification of lignin-derived products
LOC_Os08g29430	5.08262	0.00669952	Reverse transcriptase-like
LOC_Os09g21260	5.07351	0.00669952	Belongs to the cytochrome P450 family
LOC_Os01g74550	5.06439	0.00669952	Carbohydrate-binding protein of the ER
LOC_Os02g16030	5.06439	0.00669952	BEST Arabidopsis thaliana protein match is
LOC_Os08g28170	5.06439	0.00669952	Permease family
LOC_Os11g25330	5.05527	0.00669952	Belongs to the GDA1 CD39 NTPase family
LOC_Os02g18110	5.05527	0.00669952	-
LOC_Os01g43970	5.04614	0.00669952	MULE transposase domain
LOC_Os12g24120	5.04614	0.00669952	Uncharacterized protein K02A2.6-like
LOC_Os04g31760	5.04614	0.00669952	-
LOC_Os07g30700	5.04614	0.00669952	source UniProtKB
LOC_Os01g36500	5.02788	0.00669952	Protein tyrosine kinase
LOC_Os10g12140	5.02788	0.00669952	Zinc finger BED domain-containing protein RICESLEEPER
LOC_Os11g06140	5.02788	0.00669952	Protein kinase domain
LOC_Os11g42280	5.02788	0.00669952	hydroxycinnamoyltransferase activity
LOC_Os04g08200	5.02788	0.00669952	Protein of unknown function, DUF594
LOC_Os06g01730	5.02788	0.00669952	--
LOC_Os07g39120	5.02788	0.00669952	-
LOC_Os01g21060	4.91194	0.0117303	-
LOC_Os10g30070	4.91194	0.0117303	Belongs to the Ca(2 ) cation antiporter (CaCA) (TC 2.A.19) family
LOC_Os06g25970	4.91194	0.0117303	Uncharacterized protein K02A2.6-like
LOC_Os08g19340	4.91194	0.0117303	GMC oxidoreductase
LOC_Os02g24740	4.89243	0.0117303	Auxin responsive protein
LOC_Os02g29270	4.88267	0.0117303	-
LOC_Os05g12000	4.88267	0.0117303	-
LOC_Os06g37080	4.88267	0.0117303	Belongs to the multicopper oxidase family
LOC_Os08g18900	4.88267	0.0117303	transposition, RNA-mediated
LOC_Os06g24130	4.86315	0.0117303	--
LOC_Os03g25984	4.85339	0.0117303	--
LOC_Os04g55140	4.791	6.42641e-05	disease resistance protein
LOC_Os01g10270	4.69493	0.0212155	-
LOC_Os01g14640	4.69493	0.0212155	-
LOC_Os01g64050	4.69493	0.0212155	-
LOC_Os10g25630	4.69493	0.0212155	No apical meristem (NAM) protein
LOC_Os10g32790	4.69493	0.0212155	-
LOC_Os11g29260	4.69493	0.0212155	Protein of unknown function, DUF617
LOC_Os11g37320	4.69493	0.0212155	Probable lipid transfer
LOC_Os12g35470	4.69493	0.0212155	-
LOC_Os03g57010	4.69493	0.0212155	Nuclear chaperone required for maturation and nuclear export of pre-60S ribosome subunits
LOC_Os04g34530	4.69493	0.0212155	EamA-like transporter family
LOC_Os04g35750	4.69493	0.0212155	--
LOC_Os05g38380	4.69493	0.0212155	DVL family
LOC_Os05g39300	4.69493	0.0212155	-
LOC_Os05g49520	4.69493	0.0212155	Catalyzes the ATP-dependent amination of UTP to CTP with either L-glutamine or ammonia as the source of nitrogen
LOC_Os06g18680	4.69493	0.0212155	serine-type endopeptidase inhibitor activity
LOC_Os06g28770	4.69493	0.0212155	NAD-specific glutamate dehydrogenase
LOC_Os07g02650	4.69493	0.0212155	zinc-binding in reverse transcriptase
LOC_Os07g05790	4.69493	0.0212155	Polyprotein
LOC_Os07g08270	4.69493	0.0212155	Domain of unknown function (DUF4220)
LOC_Os07g40780	4.69493	0.0212155	C2H2-type zinc finger
LOC_Os08g23940	4.69493	0.0212155	Forkhead associated domain
LOC_Os10g37970	4.68443	0.0212155	--
LOC_Os01g18270	4.67393	0.0212155	source UniProtKB
LOC_Os01g65240	4.67393	0.0212155	Plant transposon protein
LOC_Os01g66790	4.67393	0.0212155	K02A2.6-like
LOC_Os11g20270	4.67393	0.0212155	transposition, RNA-mediated
LOC_Os12g01980	4.67393	0.0212155	rRNA transcription
LOC_Os04g08280	4.67393	0.0212155	Thaumatin family
LOC_Os08g06700	4.67393	0.0212155	-
LOC_Os09g10190	4.67393	0.0212155	--
LOC_Os10g13350	4.65294	0.0212155	Reverse transcriptase (RNA-dependent DNA polymerase)
LOC_Os10g25880	4.65294	0.0212155	ACT domain-containing protein
LOC_Os10g26530	4.65294	0.0212155	zinc-binding in reverse transcriptase
LOC_Os10g30210	4.65294	0.0212155	-
LOC_Os11g03440	4.65294	0.0212155	SANT SWI3, ADA2, N-CoR and TFIIIB'' DNA-binding domains
LOC_Os12g06230	4.65294	0.0212155	Belongs to the helicase family
LOC_Os12g07630	4.65294	0.0212155	flocculation via cell wall protein-carbohydrate interaction
LOC_Os03g30120	4.65294	0.0212155	-
LOC_Os03g36200	4.65294	0.0212155	-
LOC_Os04g01750	4.65294	0.0212155	-
LOC_Os05g11470	4.65294	0.0212155	Acts in the modification of cell walls via demethylesterification of cell wall pectin
LOC_Os05g16000	4.65294	0.0212155	Protein of unknown function (DUF1618)
LOC_Os05g40240	4.65294	0.0212155	ATP synthase (E/31 kDa) subunit
LOC_Os08g35330	4.65294	0.0212155	-
LOC_Os09g38640	4.65294	0.0212155	In Between Ring fingers
LOC_Os09g39334	4.65294	0.0212155	Heavy-metal-associated domain
LOC_Os01g05400	4.63197	0.0212155	Histone H2A
LOC_Os01g11670	4.63197	0.0212155	Belongs to the peptidase S10 family
LOC_Os01g35450	4.63197	0.0212155	Reverse transcriptase (RNA-dependent DNA polymerase)
LOC_Os10g02560	4.63197	0.0212155	-
LOC_Os10g07060	4.63197	0.0212155	magnesium ion homeostasis
LOC_Os11g03070	4.63197	0.0212155	Sodium/hydrogen exchanger family
LOC_Os11g37020	4.63197	0.0212155	transposition, RNA-mediated
LOC_Os12g11720	4.63197	0.0212155	regulation of response to stimulus
LOC_Os12g23030	4.63197	0.0212155	Belongs to the helicase family
LOC_Os02g07628	4.63197	0.0212155	Belongs to the DEFL family
LOC_Os02g19520	4.63197	0.0212155	-
LOC_Os02g37440	4.63197	0.0212155	-
LOC_Os02g57580	4.63197	0.0212155	Belongs to the multi antimicrobial extrusion (MATE) (TC 2.A.66.1) family
LOC_Os03g13920	4.63197	0.0212155	source UniProtKB
LOC_Os03g22930	4.63197	0.0212155	-
LOC_Os03g50260	4.63197	0.0212155	--
LOC_Os04g09780	4.63197	0.0212155	Salt stress response/antifungal
LOC_Os05g04840	4.63197	0.0212155	-
LOC_Os05g08390	4.63197	0.0212155	Domain of unknown function (DUF4666)
LOC_Os05g11030	4.63197	0.0212155	-
LOC_Os06g28030	4.63197	0.0212155	source UniProtKB
LOC_Os06g48820	4.63197	0.0212155	source UniProtKB
LOC_Os07g07380	4.63197	0.0212155	Wall-associated receptor kinase
LOC_Os07g08870	4.63197	0.0212155	--
LOC_Os08g13940	4.63197	0.0212155	--
LOC_Os09g16520	4.63197	0.0212155	Belongs to the cytochrome b5 family
LOC_Os09g27990	4.63197	0.0212155	Annexin
LOC_Os09g01130	4.46641	0.000278488	-
LOC_Os11g24210	4.44002	0.039798	-
LOC_Os02g13250	4.44002	0.039798	source UniProtKB
LOC_Os02g29980	4.44002	0.039798	X8 domain
LOC_Os01g18990	4.42864	0.039798	DNA RNA polymerases superfamily protein
LOC_Os01g23660	4.42864	0.039798	-
LOC_Os01g25340	4.42864	0.039798	Disease resistance protein
LOC_Os01g70870	4.42864	0.039798	zinc finger
LOC_Os11g01810	4.42864	0.039798	DNA (cytosine-5)-methyltransferase
LOC_Os02g24576	4.42864	0.039798	ribosomal protein S7
LOC_Os02g35530	4.42864	0.039798	Kelch motif
LOC_Os04g59270	4.42864	0.039798	--
LOC_Os05g30260	4.42864	0.039798	-
LOC_Os07g45039	4.42864	0.039798	TCP family transcription factor
LOC_Os08g18770	4.42864	0.039798	polyprotein
LOC_Os03g24680	4.41728	0.039798	Terpene synthase family, metal binding domain
LOC_Os03g39460	4.41728	0.039798	Pgr5-like
LOC_Os01g23750	4.40593	0.039798	SRF-type transcription factor (DNA-binding and dimerisation domain)
LOC_Os04g32380	4.39459	0.039798	-
LOC_Os08g43930	4.39459	0.039798	Arabidopsis protein of unknown function
LOC_Os10g21406	4.38327	0.039798	essential for photochemical activity. FB is the terminal electron acceptor of PSI, donating electrons to ferredoxin. The C-terminus interacts with PsaA B D and helps assemble the protein into the PSI complex. Required for binding of PsaD and PsaE to PSI. PSI is a plastocyanin-ferredoxin oxidoreductase, converting photonic excitation into a charge separation, which transfers an electron from the d…
LOC_Os10g24510	4.38327	0.039798	Reverse transcriptase (RNA-dependent DNA polymerase)
LOC_Os11g38360	4.38327	0.039798	Protein of unknown function (DUF629)
LOC_Os02g40630	4.38327	0.039798	-
LOC_Os03g44250	4.38327	0.039798	Cotton fibre expressed protein
LOC_Os05g07020	4.38327	0.039798	ankyrin repeats
LOC_Os05g20640	4.38327	0.039798	--
LOC_Os06g39150	4.38327	0.039798	Pfam:UBN2
LOC_Os07g16490	4.38327	0.039798	-
LOC_Os07g37510	4.38327	0.039798	Sugar (and other) transporter
LOC_Os08g34870	4.02659	0.00152475	-
LOC_Os03g59290	4.02407	0.00152475	Belongs to the class I-like SAM-binding methyltransferase superfamily. Erg6 SMT family
LOC_Os11g16590	4.00249	0.000254626	Belongs to the ClpA ClpB family
LOC_Os10g36050	3.9981	0.00221802	--
LOC_Os08g31380	3.79044	0.000761998	-
LOC_Os02g13710	3.75468	0.00489016	AP2 domain
LOC_Os05g33790	3.56672	0.00187584	Reverse transcriptase (RNA-dependent DNA polymerase)
LOC_Os12g29320	3.55336	0.0114601	--
LOC_Os04g46760	3.53494	0.00187584	Removes the phosphate from trehalose 6-phosphate to produce free trehalose
LOC_Os10g13970	3.51983	0.0114601	Belongs to the protein kinase superfamily. Ser Thr protein kinase family
LOC_Os01g13670	3.4905	0.00187584	Domain of unknown function (DUF4228)
LOC_Os10g39060	3.48754	0.0114601	--
LOC_Os01g58830	3.41343	0.00357171	Zinc finger BED domain-containing protein RICESLEEPER
LOC_Os12g29980	3.39298	0.0179963	developmental process
LOC_Os07g36920	3.38577	0.0179963	-
LOC_Os06g47820	3.36926	0.00357171	Belongs to the protein kinase superfamily
LOC_Os12g43564	3.36781	0.0179963	--
LOC_Os03g46030	3.35925	0.0179963	--
LOC_Os07g18130	3.35925	0.0179963	-
LOC_Os02g42790	3.3417	0.0179963	short chain dehydrogenase
LOC_Os11g25010	3.33436	0.0179963	source UniProtKB
LOC_Os09g28620	3.31827	0.00499985	alpha/beta hydrolase fold
LOC_Os02g53570	3.31596	0.0179963	-
LOC_Os09g17590	3.26335	0.00499985	-
LOC_Os02g14460	3.23681	0.00707092	Belongs to the peroxidase family. Classical plant (class III) peroxidase subfamily
LOC_Os01g45050	3.21654	0.0287855	RNA-binding component of the eukaryotic translation initiation factor 3 (eIF-3) complex, which is involved in protein synthesis of a specialized repertoire of mRNAs and, together with other initiation factors, stimulates binding of mRNA and methionyl-tRNAi to the 40S ribosome. The eIF-3 complex specifically targets and initiates translation of a subset of mRNAs involved in cell proliferation
LOC_Os11g44170	3.21586	0.00707092	Calmodulin binding protein-like
LOC_Os07g49340	3.20772	0.0287855	-
LOC_Os02g17210	3.20755	0.0287855	-
LOC_Os07g10750	3.1986	0.0287855	Ribosomal protein-like protein
LOC_Os01g52160	3.19341	0.00707092	Heavy-metal-associated domain
LOC_Os07g27750	3.18028	0.00707092	Clathrin is the major protein of the polyhedral coat of coated pits and vesicles
LOC_Os01g64740	3.18007	0.0287855	thioredoxin-disulfide reductase activity
LOC_Os02g09410	3.18007	0.0287855	Belongs to the cytochrome P450 family
LOC_Os12g12720	3.17116	0.00707092	Dirigent proteins impart stereoselectivity on the phenoxy radical-coupling reaction, yielding optically active lignans from two molecules of coniferyl alcohol in the biosynthesis of lignans, flavonolignans, and alkaloids and thus plays a central role in plant secondary metabolism
LOC_Os01g72920	3.17094	0.0287855	--
LOC_Os01g45350	3.1618	0.0287855	Exostosin family
LOC_Os11g04750	3.15281	0.0287855	Protein of unknown function (DUF1668)
LOC_Os05g10420	3.1156	0.0101076	-
LOC_Os01g70970	3.10131	0.00364053	Protein kinase domain
LOC_Os01g66040	3.05527	0.0469459	protein serine/threonine kinase activity
LOC_Os03g31890	3.05527	0.0469459	source UniProtKB
LOC_Os04g35550	3.05527	0.0469459	Glutathione S-transferase, C-terminal domain
LOC_Os05g42080	3.05527	0.0469459	Belongs to the UDP-glycosyltransferase family
LOC_Os06g44790	3.04586	0.0469459	UbiA prenyltransferase family
LOC_Os08g31820	3.04586	0.0469459	-
LOC_Os10g27200	3.03576	0.0469459	-
LOC_Os01g48610	3.02769	0.0146113	Protein of unknown function (DUF2921)
LOC_Os01g46620	3.02711	0.0469459	-
LOC_Os04g13720	3.01736	0.0469459	Reverse transcriptase (RNA-dependent DNA polymerase)
LOC_Os09g15200	3.009	1.49437e-05	Domain of unknown function
LOC_Os12g30570	3.00808	0.0101076	Protein kinase domain
LOC_Os01g57530	3.00609	0.0146113	rRNA N-glycosidase
LOC_Os06g20120	2.99887	0.0146113	Belongs to the peptidase A1 family
LOC_Os07g24240	2.99784	0.0469459	Reverse transcriptase (RNA-dependent DNA polymerase)
LOC_Os12g25880	2.99672	0.0469459	-
LOC_Os12g11040	2.9844	0.0146113	-
LOC_Os03g39100	2.98161	0.0146113	No apical meristem (NAM) protein
LOC_Os10g28160	2.98106	0.00527762	-
LOC_Os02g05300	2.97934	0.0146113	Proteasome/cyclosome repeat
LOC_Os11g33970	2.97872	0.00258304	Plant protein of unknown function
LOC_Os06g47410	2.97832	0.0469459	Belongs to the protein kinase superfamily. Ser Thr protein kinase family
LOC_Os01g46270	2.97755	0.0469459	Membrane bound O-acyl transferase family
LOC_Os06g35524	2.95263	0.0146113	-
LOC_Os03g57180	2.91768	0.0213695	alpha/beta hydrolase fold
LOC_Os05g25250	2.89242	0.0082187	-
LOC_Os11g06870	2.89114	0.00887969	Domain of unknown function (DUF1929)
LOC_Os09g37490	2.87615	0.0213695	Auxin responsive protein
LOC_Os01g05760	2.86097	0.0213695	3-hydroxy-lignoceroyl-CoA dehydratase activity
LOC_Os01g57966	2.84576	0.0213695	Essential for the assembly of the photosystem I (PSI) complex. May act as a chaperone-like factor to guide the assembly of the PSI subunits
LOC_Os06g27530	2.83123	0.0213695	-
LOC_Os03g09150	2.80912	0.000115648	Pumilio-family RNA binding repeat
LOC_Os07g04650	2.80055	0.00605112	-
LOC_Os05g30020	2.78169	0.0316333	-
LOC_Os12g29220	2.76564	0.0316333	Mediates both low-affinity uptake and efflux of sugar across the membrane
LOC_Os12g01910	2.75686	0.0121405	PPR repeat
LOC_Os04g07890	2.74995	0.00139051	-
LOC_Os04g39930	2.74838	0.0316333	Serine threonine-protein kinase
LOC_Os01g10320	2.73342	0.0316333	START domain
LOC_Os09g02950	2.73229	0.0316333	transposition, RNA-mediated
LOC_Os01g60080	2.72974	0.00236639	Multicopper oxidase
LOC_Os05g41990	2.72792	0.00170306	Belongs to the peroxidase family. Classical plant (class III) peroxidase subfamily
LOC_Os06g38790	2.71617	0.0316333	Neprosin
LOC_Os03g55440	2.71069	0.00789732	-
LOC_Os02g04780	2.69946	0.0316333	-
LOC_Os08g04430	2.69946	0.0316333	-
LOC_Os08g33890	2.69946	0.0316333	zinc ion binding
LOC_Os04g26430	2.69139	0.0316333	source UniProtKB
LOC_Os04g58300	2.69139	0.0316333	GAG-pre-integrase domain
LOC_Os07g08860	2.67798	0.0103689	Serine threonine-protein kinase
LOC_Os02g01780	2.60591	0.0474092	-
LOC_Os10g04530	2.60178	0.0232667	--
LOC_Os09g28520	2.59822	0.0083016	-
LOC_Os01g15130	2.58898	0.0474092	Alpha/beta hydrolase family
LOC_Os01g47635	2.58898	0.0474092	Eukaryotic cytochrome b561
LOC_Os11g21930	2.58672	0.0115256	-
LOC_Os03g30680	2.58291	0.0232667	-
LOC_Os12g17420	2.57986	0.00651129	ADP binding
LOC_Os08g17430	2.55501	0.0474092	-
LOC_Os03g63230	2.55458	0.0474092	source UniProtKB
LOC_Os10g30832	2.55424	0.0136984	GAG-pre-integrase domain
LOC_Os06g32720	2.55424	0.0136984	DNA binding
LOC_Os07g27000	2.55007	0.0182118	source UniProtKB
LOC_Os09g02430	2.546	0.0474092	Carbohydrate-binding protein of the ER
LOC_Os12g04540	2.53742	0.0474092	Protein of unknown function (DUF1668)
LOC_Os04g35340	2.53429	0.00808852	protein modification by small protein conjugation or removal
LOC_Os07g04950	2.52071	0.0474092	-
LOC_Os08g04000	2.50601	0.0326259	-
LOC_Os01g25140	2.48312	0.0326259	source UniProtKB
LOC_Os11g35274	2.47297	0.00286822	Protein kinase domain
LOC_Os02g49180	2.46992	0.00100043	RNA polymerases D
LOC_Os06g23260	2.45988	0.0326259	source UniProtKB
LOC_Os08g29740	2.45927	0.0182118	-
LOC_Os12g25860	2.449	0.00146482	O-methyltransferase activity
LOC_Os01g11200	2.44485	0.0326259	RNA polymerase II transcription regulator recruiting activity
LOC_Os12g27640	2.39617	0.0243687	source UniProtKB
LOC_Os05g03710	2.39255	0.0126293	-
LOC_Os08g37830	2.38612	0.0461498	-
LOC_Os08g14400	2.3697	0.0134962	Homeobox domain
LOC_Os12g39960	2.35516	0.0461498	Exo70 exocyst complex subunit
LOC_Os01g04560	2.34991	0.0192668	Wall-associated receptor kinase C-terminal
LOC_Os08g13590	2.34847	0.0461498	transposition, RNA-mediated
LOC_Os03g49560	2.33881	0.03282	-
LOC_Os07g46315	2.33255	0.0461498	-
LOC_Os03g21610	2.31888	0.03282	DWNN domain
LOC_Os12g04230	2.31728	0.0461498	No apical meristem (NAM) protein
LOC_Os01g06630	2.31566	0.03282	Small hydrophilic plant seed protein
LOC_Os02g49510	2.29919	0.03282	Transmembrane amino acid transporter protein
LOC_Os03g37411	2.29161	0.00973039	Belongs to the multi antimicrobial extrusion (MATE) (TC 2.A.66.1) family
LOC_Os12g40360	2.29105	0.0134962	-
LOC_Os09g04970	2.27052	0.0200401	transposition, RNA-mediated
LOC_Os01g13780	2.23315	0.0444916	Protein of unknown function (DUF1618)
LOC_Os10g19270	2.22524	0.0444916	Protein FAR1-RELATED SEQUENCE
LOC_Os07g39320	2.21147	0.0444916	Homeobox domain
LOC_Os04g45210	2.21048	0.00976104	Peroxisomal biogenesis factor 11 (PEX11)
LOC_Os04g16649	2.20758	0.0166723	DNA RNA polymerases superfamily protein
LOC_Os01g36710	2.19447	0.00561734	Ribosomal protein-like protein
LOC_Os10g40824	2.17528	0.0129621	-
LOC_Os04g01150	2.16924	0.0135875	ELMO/CED-12 family
LOC_Os02g46240	2.16053	0.0444916	Reverse transcriptase (RNA-dependent DNA polymerase)
LOC_Os12g02270	2.14001	0.0294976	MULE transposase domain
LOC_Os05g47460	2.13123	0.0323285	-
LOC_Os04g33990	2.12669	0.0248473	Late embryogenesis abundant protein
LOC_Os08g34900	2.12378	0.0323285	Acts in the modification of cell walls via demethylesterification of cell wall pectin
LOC_Os09g27100	2.07995	0.0398109	-
LOC_Os05g42140	2.04346	0.0078125	Methyltransferase domain
LOC_Os08g10604	2.04151	0.0410042	Pectinesterase
LOC_Os05g50500	2.01996	0.00224398	Peptidase of plants and bacteria
LOC_Os01g11810	2.01872	0.0216737	GDSL/SGNH-like Acyl-Esterase family found in Pmr5 and Cas1p
LOC_Os01g65150	1.97676	0.019974	POT family
LOC_Os02g10530	1.97648	0.038069	Plant protein of unknown function (DUF868)
LOC_Os11g10260	1.97384	0.0170702	divergent subfamily of APPLE domains
LOC_Os11g19820	1.96623	0.00953278	-
LOC_Os07g10030	1.95089	0.00114462	-
LOC_Os06g24430	1.94837	0.000291096	UDP-glucose 6-dehydrogenase
LOC_Os05g30680	1.9478	0.0251231	exocytosis
LOC_Os01g52680	1.9422	0.0458073	K-box region
LOC_Os12g04140	1.9329	0.0299452	alpha/beta hydrolase fold
LOC_Os11g28170	1.92838	0.0162398	E3 ubiquitin-protein ligase that mediates ubiquitination and subsequent proteasomal degradation of target proteins. E3 ubiquitin ligases accept ubiquitin from an E2 ubiquitin- conjugating enzyme in the form of a thioester and then directly transfers the ubiquitin to targeted substrates
LOC_Os01g04005	1.92175	0.0101006	-
LOC_Os07g44460	1.91194	0.0180099	Removal of H(2)O(2), oxidation of toxic reductants, biosynthesis and degradation of lignin, suberization, auxin catabolism, response to environmental stresses such as wounding, pathogen attack and oxidative stress
LOC_Os09g08720	1.91044	0.0257771	Cinnamoyl-CoA reductase
LOC_Os04g20110	1.90479	0.0319366	--
LOC_Os05g39130	1.90222	0.0477341	Bromodomain and WD repeat-containing protein
LOC_Os03g59660	1.89846	0.0387376	Belongs to the adaptor complexes small subunit family
LOC_Os12g03450	1.89098	0.0303617	DYW family of nucleic acid deaminases
LOC_Os06g29790	1.88978	0.00483755	EXS family
LOC_Os01g10110	1.88839	0.0168272	Cytokinin dehydrogenase
LOC_Os03g32526	1.87772	0.0477341	AAA domain
LOC_Os03g04250	1.87536	0.033689	Belongs to the GST superfamily
LOC_Os02g02250	1.87133	0.0477341	-
LOC_Os02g54530	1.85204	0.0174881	Belongs to the CRISP family
LOC_Os04g35630	1.84528	0.03112	-
LOC_Os12g31460	1.84488	0.0200341	DnaJ molecular chaperone homology domain
LOC_Os09g34870	1.80245	0.0234461	PPR repeat family
LOC_Os11g01400	1.79859	0.0424305	Protein of unknown function (DUF3615)
LOC_Os06g07905	1.77755	0.00169111	Belongs to the glycosyltransferase 31 family
LOC_Os02g34870	1.77123	0.022842	-
LOC_Os11g28720	1.74998	0.0122165	-
LOC_Os01g21740	1.74941	0.0163946	-
LOC_Os01g49950	1.71947	0.014757	MULE transposase domain
LOC_Os01g16660	1.71143	0.0293747	Protein FAR1-RELATED SEQUENCE 5-like
LOC_Os05g51350	1.70903	0.0399507	aspartic-type endopeptidase activity
LOC_Os10g21192	1.70388	0.0246164	Photosystem II (PSII) is a light-driven water plastoquinone oxidoreductase that uses light energy to abstract electrons from H(2)O, generating O(2) and a proton gradient subsequently used for ATP formation. It consists of a core antenna complex that captures photons, and an electron transfer chain that converts photonic excitation into a charge separation. The D1 D2 (PsbA PsbA) reaction center he…
LOC_Os12g12470	1.70197	0.00744388	NADP-dependent oxidoreductase P1
LOC_Os08g42290	1.70134	0.0393358	Membrane fusion protein Use1
LOC_Os03g14140	1.69844	0.0168888	Pollen proteins Ole e I like
LOC_Os01g05280	1.66949	0.00174443	Protein of unknown function (DUF3681)
LOC_Os06g11760	1.66484	0.0077362	-
LOC_Os04g38560	1.66107	0.0405611	Pectinesterase
LOC_Os01g04640	1.65135	0.0360233	Reticulon-like protein
LOC_Os01g17402	1.64603	0.0338963	Belongs to the cyclin family
LOC_Os06g44780	1.63095	0.00326773	Transferase family
LOC_Os11g27000	1.60609	0.0127677	-
LOC_Os02g32130	1.60349	0.034951	-
LOC_Os02g56400	1.59804	0.0037491	Wall-associated receptor kinase
LOC_Os11g06740	1.58663	0.00193196	Syntaxin 6, N-terminal
LOC_Os08g22604	1.58038	0.00273486	Cathepsin propeptide inhibitor domain (I29)
LOC_Os03g30830	1.57713	0.00216327	Possibly involved in carbohydrate binding
LOC_Os10g01320	1.57172	0.0337749	K02A2.6-like
LOC_Os01g19460	1.56605	0.0472344	Belongs to the helicase family
LOC_Os03g20500	1.55848	0.00139526	F-box protein
LOC_Os03g04260	1.55469	0.0208111	Belongs to the GST superfamily
LOC_Os03g23935	1.55423	0.00365263	source UniProtKB
LOC_Os10g34790	1.54845	0.0266578	Belongs to the terpene synthase family
LOC_Os05g23350	1.5301	0.00499175	Glycosyl hydrolase family 10
LOC_Os07g34250	1.51955	0.0358444	aspartic-type endopeptidase activity
LOC_Os03g64230	1.51735	0.00195289	Protein of unknown function, DUF547
LOC_Os03g19490	1.51482	0.00871766	PPR repeat family
LOC_Os09g01140	1.50555	0.00347283	Protein of unknown function, DUF573
LOC_Os06g11030	1.49721	0.0383611	EF-hand domain
LOC_Os09g26670	1.48547	0.00211104	-
LOC_Os10g41310	1.48338	0.000229764	Protein of unknown function (DUF632)
LOC_Os03g16530	1.47952	0.00887545	-
LOC_Os06g13120	1.47408	0.0449352	Ankyrin repeats (many copies)
LOC_Os03g60230	1.46185	0.00936736	Reverse transcriptase (RNA-dependent DNA polymerase)
LOC_Os02g58370	1.45929	0.000416677	Protein of unknown function (DUF1668)
LOC_Os04g16874	1.45766	0.00627469	One of the components of the core complex of photosystem II (PSII). It binds chlorophyll and helps catalyze the primary light-induced photochemical processes of PSII. PSII is a light- driven water plastoquinone oxidoreductase, using light energy to abstract electrons from H(2)O, generating O(2) and a proton gradient subsequently used for ATP formation
LOC_Os07g45480	1.44708	0.0144284	-
LOC_Os12g36430	1.44408	0.0311612	--
LOC_Os05g33690	1.43811	2.92967e-05	Leucine rich repeat N-terminal domain
LOC_Os08g11650	1.43637	0.0223746	flocculation via cell wall protein-carbohydrate interaction
LOC_Os01g34970	1.4335	0.0272143	ABC transporter transmembrane region
LOC_Os01g25240	1.42882	0.0291313	mRNA cleavage and polyadenylation factor CLP1 P-loop
LOC_Os03g04470	1.42334	0.00027231	Protein of unknown function (DUF4079)
LOC_Os03g32360	1.40828	0.000229468	Retrotransposon gag protein
LOC_Os05g16350	1.40013	0.014809	flocculation via cell wall protein-carbohydrate interaction
LOC_Os11g11340	1.36874	0.0218878	ATPase family associated with various cellular activities (AAA)
LOC_Os04g48400	1.35923	0.027436	GMC oxidoreductase
LOC_Os09g28210	1.35588	0.045454	Helix-loop-helix DNA-binding domain
LOC_Os10g32950	1.35407	0.0033023	zinc-binding in reverse transcriptase
LOC_Os03g14669	1.31738	0.0192629	Histone-like transcription factor (CBF/NF-Y) and archaeal histone
LOC_Os09g26380	1.31278	0.00816523	alanine aminotransferase
LOC_Os04g06388	1.30348	0.0338864	Belongs to the cytochrome P450 family
LOC_Os04g45640	1.29806	0.0405387	-
LOC_Os10g31250	1.2711	0.0480171	Domain of unknown function (DUF4220)
LOC_Os03g41330	1.26819	0.0461195	Lateral organ boundaries (LOB) domain
LOC_Os07g24310	1.25267	0.0194618	K02A2.6-like
LOC_Os01g11860	1.24836	0.0188994	DJ-1/PfpI family
LOC_Os01g67150	1.24777	0.00383191	--
LOC_Os03g03724	1.24594	0.0103789	Nucleotide-diphospho-sugar transferase
LOC_Os01g55200	1.24535	0.000646971	Cyclic nucleotide-monophosphate binding domain
LOC_Os10g35360	1.24519	0.047246	ribosomal large subunit binding
LOC_Os01g63240	1.24391	0.0489428	Reticulon
LOC_Os12g02385	1.24293	0.00453209	PA domain
LOC_Os02g18140	1.23071	0.0204871	disease resistance protein
LOC_Os01g68490	1.22318	0.00325588	Pentatricopeptide repeat domain
LOC_Os12g06660	1.22116	0.014238	Belongs to the actin family
LOC_Os04g45720	1.21686	0.0144256	Belongs to the aldehyde dehydrogenase family
LOC_Os08g29680	1.20867	0.0465041	CDC48C,emb1354
LOC_Os02g20540	1.20281	0.0475198	Fasciclin domain
LOC_Os02g32504	1.19617	0.0141088	Protein of unknown function (DUF1624)
LOC_Os04g28020	1.18389	0.0308239	AtPRD1,PRD1
LOC_Os07g23810	1.18311	0.000766111	--
LOC_Os05g05620	1.17533	0.0235994	Belongs to the GST superfamily
LOC_Os02g18210	1.17318	0.00872957	Uncharacterized protein K02A2.6-like
LOC_Os03g06180	1.17077	0.00814025	Plant protein of unknown function (DUF639)
LOC_Os08g44940	1.16658	0.0196474	Lateral organ boundaries (LOB) domain
LOC_Os08g02360	1.16095	0.00562082	3' exoribonuclease family, domain 2
LOC_Os03g02762	1.15845	0.0337548	Pentatricopeptide repeat domain
LOC_Os12g06480	1.15669	0.0155691	PHD zinc finger
LOC_Os01g56730	1.15384	0.0377277	-
LOC_Os12g43179	1.15337	0.0218808	Reverse transcriptase (RNA-dependent DNA polymerase)
LOC_Os10g39750	1.14984	0.0157752	Helix-loop-helix DNA-binding domain
LOC_Os04g54510	1.13733	0.0410732	mTERF
LOC_Os08g42210	1.13428	1.67381e-05	Membrane fusion protein Use1
LOC_Os02g37570	1.13017	0.00625867	--
LOC_Os11g05510	1.12687	0.0414415	carbonate dehydratase activity
LOC_Os03g19740	1.12615	0.00921263	-
LOC_Os02g33780	1.1254	0.043686	-
LOC_Os01g17214	1.12505	0.00163171	Sugar (and other) transporter
LOC_Os04g53060	1.11294	0.0196856	nucleolin
LOC_Os03g12236	1.11279	0.0222101	DnaJ C terminal domain
LOC_Os05g50690	1.10993	0.0312161	Pentacotripeptide-repeat region of PRORP
LOC_Os01g68545	1.10738	0.0142795	Pentatricopeptide repeat domain
LOC_Os05g06660	1.106	0.0443435	Belongs to the peptidase S10 family
LOC_Os01g52170	1.10295	0.0152476	Protein of unknown function (DUF971)
LOC_Os02g44090	1.09148	0.0183406	BEST Arabidopsis thaliana protein match is
LOC_Os01g14550	1.08722	0.0298209	Pathogen-related protein-like
LOC_Os06g27910	1.08332	0.0152943	Oleosin
LOC_Os08g35730	1.06826	0.0140335	-
LOC_Os01g43940	1.06053	0.0126272	OPT oligopeptide transporter protein
LOC_Os08g41500	1.05802	0.0340205	domain in protein kinases, N-glycanases and other nuclear proteins
LOC_Os08g40520	1.04824	0.0168085	Lateral organ boundaries (LOB) domain
LOC_Os04g52210	1.04701	0.0302959	Belongs to the terpene synthase family
LOC_Os09g01620	1.04687	0.000374413	RNA pseudouridylate synthase
LOC_Os01g16070	1.04571	0.0214714	-
LOC_Os02g07820	1.02826	0.0084754	zinc-finger of the FCS-type, C2-C2
LOC_Os02g10300	1.02338	0.0130622	Glycosyl hydrolases family 28
LOC_Os01g55220	1.01634	0.0014451	-
LOC_Os04g54590	1.0103	0.0309367	-
LOC_Os02g37094	1.00225	0.0132059	ABC-2 type transporter

## Sheet: CP-repressed genes in WT
ID	Log2FoldChange	pvalue	Annotation
LOC_Os05g05630	-6.7176	0.000113241	Reverse transcriptase (RNA-dependent DNA polymerase)
LOC_Os05g52120	-6.34511	0.000393934	-
LOC_Os12g15450	-5.95736	0.00175904	Plant mobile domain
LOC_Os02g06380	-5.85004	0.00261454	Polysaccharide biosynthesis
LOC_Os10g10350	-5.808	0.00172312	transposition, RNA-mediated
LOC_Os11g03190	-5.7652	0.00241749	Pentatricopeptide repeat-containing protein At4g18975
LOC_Os03g56700	-5.74157	0.00224567	-
LOC_Os01g73830	-5.73411	0.00321557	-
LOC_Os04g48170	-5.73387	0.00321557	cytochrome p450
LOC_Os08g16940	-5.71983	0.00397979	U1-like zinc finger
LOC_Os06g25550	-5.68567	0.00284747	Uncharacterized protein K02A2.6-like
LOC_Os06g48450	-5.66485	0.00312629	-
LOC_Os01g53200	-5.60572	0.00330615	Flavin-containing monooxygenase
LOC_Os01g08800	-5.59865	0.00422482	Belongs to the cytochrome P450 family
LOC_Os01g14530	-5.59039	0.00495879	AWPM-19-like family
LOC_Os07g43220	-5.58289	0.00622294	modification-dependent protein catabolic process
LOC_Os10g41850	-5.56031	0.00622294	Auxin canalisation
LOC_Os01g13130	-5.55276	0.00622294	Belongs to the MIP aquaporin (TC 1.A.8) family
LOC_Os04g25370	-5.52934	0.00622294	Belongs to the UDP-glycosyltransferase family
LOC_Os03g15660	-5.52107	0.00622294	DNA-binding domain in plant proteins such as APETALA2 and EREBPs
LOC_Os04g42210	-5.50563	0.00622294	-
LOC_Os07g35110	-5.47212	0.00786917	regulation of response to stimulus
LOC_Os02g41870	-5.47202	0.00786917	MULE transposase domain
LOC_Os10g05010	-5.45619	0.00786917	-
LOC_Os03g25850	-5.43931	0.00786917	-
LOC_Os10g29680	-5.42756	0.00738251	No apical meristem (NAM) protein
LOC_Os10g02220	-5.41531	0.00786917	POT family
LOC_Os03g04530	-5.41531	0.00786917	cytochrome p450
LOC_Os10g21990	-5.41511	0.00786917	NB-ARC domain
LOC_Os10g24980	-5.41492	0.00786917	retrotransposable element Tf2 155 kDa protein type 1-like
LOC_Os08g38120	-5.41107	0.00786917	poly(U) RNA binding
LOC_Os08g26290	-5.40703	0.0100324	source UniProtKB
LOC_Os02g01430	-5.39874	0.0100324	source UniProtKB
LOC_Os08g20190	-5.39063	0.0100324	Nodulin-like
LOC_Os08g09000	-5.38252	0.0100324	nutrient reservoir activity
LOC_Os07g31210	-5.35285	0.0100324	protein serine/threonine kinase activity
LOC_Os03g24960	-5.34439	0.00987981	Ulp1 protease family, C-terminal catalytic domain
LOC_Os12g23300	-5.33162	0.0100324	--
LOC_Os06g12810	-5.31903	0.0100324	GDSL/SGNH-like Acyl-Esterase family found in Pmr5 and Cas1p
LOC_Os04g50780	-5.29359	0.0129029	-
LOC_Os04g22680	-5.28516	0.0129029	Reverse transcriptase (RNA-dependent DNA polymerase)
LOC_Os07g13050	-5.26475	0.0129029	-
LOC_Os01g36550	-5.26057	0.0129029	Lysin motif
LOC_Os02g26150	-5.2556	0.0129029	--
LOC_Os10g01720	-5.25116	0.0129029	Transferase family
LOC_Os11g22360	-5.24279	0.0129029	F-box protein
LOC_Os05g12210	-5.24262	0.0129029	Belongs to the chalcone stilbene synthases family
LOC_Os02g36150	-5.22531	0.0129029	Belongs to the cytochrome P450 family
LOC_Os03g41675	-5.22531	0.0129029	ARF guanine-nucleotide exchange factor GNOM-like
LOC_Os04g59250	-5.21623	0.0167515	Reverse transcriptase (RNA-dependent DNA polymerase)
LOC_Os04g17850	-5.17946	0.0167515	Retrotransposon gag protein
LOC_Os08g07450	-5.16123	0.0167515	Glutaredoxin
LOC_Os09g03710	-5.1476	0.0167515	K02A2.6-like
LOC_Os12g10810	-5.14297	0.0167515	-
LOC_Os05g25330	-5.14297	0.0167515	Reverse transcriptase (RNA-dependent DNA polymerase)
LOC_Os12g41840	-5.14281	0.0167515	Belongs to the SecY SEC61-alpha family
LOC_Os05g29150	-5.13834	0.0167515	RING-like zinc finger
LOC_Os08g39570	-5.13834	0.0167515	-
LOC_Os09g12410	-5.13364	0.0167515	ZnF_TTF
LOC_Os05g19500	-5.09276	0.0167515	Sodium/hydrogen exchanger family
LOC_Os09g08880	-5.08314	0.0219699	ATP synthase subunit alpha
LOC_Os01g32560	-5.07352	0.0219699	-
LOC_Os02g11705	-5.0639	0.0219699	-
LOC_Os04g28620	-5.0639	0.0219699	Catalyzes the reduction of fatty acyl-CoA to fatty alcohols
LOC_Os01g14720	-5.05455	0.0219699	Protein of unknown function, DUF573
LOC_Os04g54850	-5.05455	0.0219699	Pectinesterase
LOC_Os10g06690	-5.05441	0.0219699	-
LOC_Os02g44670	-5.05441	0.0219699	Late embryogenesis abundant protein
LOC_Os08g36660	-5.05441	0.0219699	-
LOC_Os09g26920	-5.05427	0.0219699	PA domain
LOC_Os12g40470	-5.04491	0.0219699	C1 domain
LOC_Os02g14190	-5.04478	0.0219699	Spermidine synthase tetramerisation domain
LOC_Os03g48457	-5.04478	0.0219699	source UniProtKB
LOC_Os05g20150	-5.04464	0.0219699	Carbohydrate-binding protein of the ER
LOC_Os03g36980	-5.03527	0.0219699	gag-polypeptide of LTR copia-type
LOC_Os03g39970	-5.02583	0.0219699	source UniProtKB
LOC_Os04g08460	-5.02576	0.0219699	-
LOC_Os03g05500	-5.02563	0.0219699	Lateral organ boundaries (LOB) domain
LOC_Os04g49930	-5.0255	0.0219699	SRR1
LOC_Os08g23590	-5.02094	0.0219699	Ankyrin repeat
LOC_Os04g32890	-5.01625	0.0219699	DDE superfamily endonuclease
LOC_Os07g36750	-5.01625	0.0219699	Belongs to the glycosyltransferase 2 family
LOC_Os03g22010	-5.01612	0.0219699	Belongs to the peroxidase family. Classical plant (class III) peroxidase subfamily
LOC_Os10g33460	-5.0066	0.0219699	Long-chain fatty alcohol oxidase involved in the omega- oxidation pathway of lipid degradation
LOC_Os06g21240	-5.00647	0.0219699	Glycine-rich cell wall structural
LOC_Os08g23580	-5.00647	0.0219699	source UniProtKB
LOC_Os04g27760	-4.99218	0.0291318	synthase
LOC_Os08g01280	-4.98741	0.0291318	Protein kinase domain
LOC_Os05g39010	-4.97788	0.0291318	--
LOC_Os12g17820	-4.96874	0.0219699	Ubiquitin homologues
LOC_Os06g40220	-4.96874	0.0219699	-
LOC_Os06g10150	-4.93863	0.0291318	Protein kinase domain
LOC_Os07g15870	-4.93863	0.0291318	--
LOC_Os08g41360	-4.92874	0.0291318	Stomagen
LOC_Os01g07830	-4.92868	0.0291318	source UniProtKB
LOC_Os07g42430	-4.92868	0.0291318	FMN-dependent dehydrogenase
LOC_Os07g23440	-4.9236	0.0291318	source UniProtKB
LOC_Os08g06190	-4.91364	0.0291318	Belongs to the oxygen-dependent FAD-linked oxidoreductase family
LOC_Os03g59990	-4.91353	0.0291318	Belongs to the UDP-glycosyltransferase family
LOC_Os12g38810	-4.90856	0.0291318	-
LOC_Os05g40810	-4.90368	0.0291318	PHD-like zinc-binding domain
LOC_Os11g06640	-4.90358	0.0291318	source UniProtKB
LOC_Os04g54490	-4.90347	0.0291318	Epidermal patterning factor proteins
LOC_Os01g34460	-4.8987	0.0291318	-
LOC_Os01g36250	-4.89865	0.0291318	MULE transposase domain
LOC_Os04g53710	-4.89865	0.0291318	Plastocyanin-like domain
LOC_Os07g12480	-4.89865	0.0291318	Protein kinase domain
LOC_Os02g46360	-4.89854	0.0291318	Plant invertase/pectin methylesterase inhibitor
LOC_Os03g51590	-4.87857	0.0291318	-
LOC_Os08g26980	-4.87857	0.0291318	--
LOC_Os07g01410	-4.8686	0.0390911	Removal of H(2)O(2), oxidation of toxic reductants, biosynthesis and degradation of lignin, suberization, auxin catabolism, response to environmental stresses such as wounding, pathogen attack and oxidative stress
LOC_Os09g08060	-4.85863	0.0390911	-
LOC_Os01g68620	-4.82276	0.0390911	Signal peptide peptidase
LOC_Os04g10550	-4.82276	0.0390911	Amidase
LOC_Os06g12410	-4.82276	0.0390911	Belongs to the 'GDSL' lipolytic enzyme family
LOC_Os01g58048	-4.81232	0.0390911	--
LOC_Os12g02940	-4.81223	0.0390911	Pentatricopeptide repeat-containing protein At4g18975
LOC_Os12g41870	-4.81223	0.0390911	MULE transposase domain
LOC_Os07g33770	-4.80705	0.0390911	--
LOC_Os03g60010	-4.80178	0.0390911	source UniProtKB
LOC_Os03g21070	-4.79656	0.0390911	-
LOC_Os09g13670	-4.79652	0.0390911	source UniProtKB
LOC_Os05g08010	-4.79133	0.0390911	F-box protein
LOC_Os08g07070	-4.79133	0.0390911	-
LOC_Os04g43890	-4.79125	0.0390911	source UniProtKB
LOC_Os06g09780	-4.79125	0.0390911	Polyprotein
LOC_Os07g01520	-4.79117	0.0390911	Domain of unknown function (DUF4220)
LOC_Os08g11190	-4.79117	0.0390911	ACT domain-containing protein
LOC_Os09g39530	-4.79117	0.0390911	Cupin domain
LOC_Os02g56790	-4.7808	0.0390911	source UniProtKB
LOC_Os07g26660	-4.7808	0.0390911	Belongs to the MIP aquaporin (TC 1.A.8) family
LOC_Os01g11680	-4.78065	0.0390911	source UniProtKB
LOC_Os10g42390	-4.78065	0.0390911	Anaphase-promoting complex subunit 11 RING-H2 finger
LOC_Os03g34210	-4.78065	0.0390911	rescue of stalled ribosome
LOC_Os03g58990	-4.78065	0.0390911	manganese ion binding
LOC_Os02g07300	-4.77028	0.0390911	-
LOC_Os03g47160	-4.77028	0.0390911	-
LOC_Os05g11160	-4.76509	0.0390911	Cotton fibre expressed protein
LOC_Os01g39090	-4.75982	0.0390911	-
LOC_Os07g30590	-4.75982	0.0390911	Belongs to the plant LTP family
LOC_Os12g39850	-4.75975	0.0390911	Helix-loop-helix DNA-binding domain
LOC_Os05g41270	-4.75975	0.0390911	EF-hand domain
LOC_Os09g17560	-4.75975	0.0390911	Belongs to the class I-like SAM-binding methyltransferase superfamily. Cation-independent O- methyltransferase family
LOC_Os03g01640	-4.74937	0.0390911	Belongs to the expansin family
LOC_Os10g06180	-4.73888	0.0390911	-
LOC_Os01g69960	-4.73885	0.0390911	Domain of unknown function (DUF4408)
LOC_Os11g05840	-4.73885	0.0390911	XRN 5'-3' exonuclease N-terminus
LOC_Os11g06350	-4.73885	0.0390911	--
LOC_Os05g02980	-4.73885	0.0390911	membrane-associated kinase regulator 4
LOC_Os07g16610	-4.07186	0.000394966	Reverse transcriptase (RNA-dependent DNA polymerase)
LOC_Os08g33260	-4.00076	0.00278177	arogenate dehydratase activity
LOC_Os02g16809	-3.83021	0.000959485	May cause loosening and extension of plant cell walls by disrupting non-covalent bonding between cellulose microfibrils and matrix glucans. No enzymatic activity has been found. May be required for rapid internodal elongation in deepwater rice during submergence (By similarity)
LOC_Os05g25360	-3.5408	0.00520058	-
LOC_Os09g12310	-3.52341	0.00944624	Belongs to the ubiquitin-conjugating enzyme family
LOC_Os05g27080	-3.48855	0.00298611	Protein of unknown function (DUF 659)
LOC_Os06g46995	-3.3899	0.0121451	Armadillo/beta-catenin-like repeats
LOC_Os10g40010	-3.37003	0.0185	Belongs to the short-chain dehydrogenases reductases (SDR) family
LOC_Os06g08032	-3.36319	0.000214874	Belongs to the iron ascorbate-dependent oxidoreductase family
LOC_Os06g12610	-3.36011	0.0169269	May act as a component of the auxin efflux carrier
LOC_Os02g21830	-3.35489	0.0185	--
LOC_Os05g26070	-3.3477	0.00316758	Cyclin
LOC_Os03g17130	-3.33421	0.0146948	helix loop helix domain
LOC_Os01g14470	-3.30705	0.0225809	Reverse transcriptase-like
LOC_Os07g10170	-3.25442	0.0225809	XRN 5'-3' exonuclease N-terminus
LOC_Os03g06010	-3.23142	0.0277135	atexp11,atexpa11,athexp alpha 1.14,exp11,expa11
LOC_Os02g15350	-3.22944	0.00528438	dof zinc finger protein
LOC_Os02g10460	-3.1929	0.0014694	Protein of unknown function (DUF1668)
LOC_Os07g33997	-3.19115	0.000126757	Belongs to the eukaryotic ribosomal protein eL42 family
LOC_Os06g39960	-3.1838	0.0246412	basic region leucin zipper
LOC_Os02g58430	-3.18034	0.0243512	Encoded by
LOC_Os12g30760	-3.1636	0.00859094	NB-ARC domain
LOC_Os04g25050	-3.15949	0.0277135	source UniProtKB
LOC_Os08g35910	-3.13156	0.00859094	F-box FBD LRR-repeat protein
LOC_Os04g12070	-3.09439	0.0342088	Cysteine-rich receptor-like protein kinase
LOC_Os03g22070	-3.09338	0.0342088	Belongs to the uroporphyrinogen decarboxylase family
LOC_Os01g06836	-3.06928	0.0342088	Leucine rich repeat
LOC_Os04g59470	-3.06534	0.0342088	NAC domain-containing protein 7
LOC_Os11g12350	-3.02837	0.0424816	disease resistance protein
LOC_Os11g05270	-3.02357	0.0424816	-
LOC_Os09g16200	-2.97968	0.0111024	ankyrin repeats
LOC_Os02g40200	-2.88519	0.0181256	Belongs to the protein kinase superfamily. Ser Thr protein kinase family
LOC_Os12g03170	-2.85459	0.0212419	-
LOC_Os03g32150	-2.84381	0.0212419	Mitotic-spindle organizing gamma-tubulin ring associated
LOC_Os02g53510	-2.84109	0.0212419	-
LOC_Os06g02250	-2.84023	0.0169149	SANT SWI3, ADA2, N-CoR and TFIIIB'' DNA-binding domains
LOC_Os10g10090	-2.79508	0.0249779	--
LOC_Os06g41870	-2.77376	0.00418647	-
LOC_Os12g42940	-2.7703	0.0249779	hAT family C-terminal dimerisation region
LOC_Os05g04820	-2.75806	0.00343615	Myb-like DNA-binding domain
LOC_Os05g05640	-2.73837	0.0249779	-
LOC_Os10g13370	-2.7315	0.0226353	source UniProtKB
LOC_Os06g09760	-2.6709	0.022447	transcription factor
LOC_Os03g51710	-2.66426	0.0349041	KNOX2
LOC_Os05g41050	-2.61682	0.0036081	GRF zinc finger
LOC_Os09g20750	-2.60359	0.0414895	Belongs to the protein kinase superfamily
LOC_Os09g26370	-2.59526	0.0349041	zinc-finger of the FCS-type, C2-C2
LOC_Os11g01690	-2.59141	0.0347413	-
LOC_Os04g19080	-2.58371	0.010094	-
LOC_Os02g34800	-2.55447	0.0495073	endonuclease III
LOC_Os02g40270	-2.53192	0.0495073	-
LOC_Os03g56290	-2.53139	0.0413313	--
LOC_Os08g40600	-2.51265	0.0440872	Thaumatin family
LOC_Os06g44920	-2.49851	0.0495073	Protein of unknown function (DUF295)
LOC_Os08g34550	-2.49839	0.00553254	Anaphase-promoting complex subunit 11 RING-H2 finger
LOC_Os05g39950	-2.49722	0.004539	DNA-binding domain
LOC_Os02g25700	-2.49503	0.0495073	Membrane bound O-acyl transferase family
LOC_Os04g12360	-2.49008	0.0261143	Reverse transcriptase-like
LOC_Os03g21400	-2.4846	0.0448816	Belongs to the cytochrome P450 family
LOC_Os04g10950	-2.46699	0.0209924	source UniProtKB
LOC_Os08g06180	-2.4552	0.00572523	Belongs to the oxygen-dependent FAD-linked oxidoreductase family
LOC_Os09g21150	-2.43885	0.0209924	Exo70 exocyst complex subunit
LOC_Os07g02500	-2.42359	0.0142597	Myb/SANT-like DNA-binding domain
LOC_Os08g26020	-2.38231	0.00662575	-
LOC_Os02g51360	-2.36615	0.0345094	--
LOC_Os01g73740	-2.36519	0.0398647	Lipase (class 3)
LOC_Os04g33520	-2.34619	0.0461719	Root cap
LOC_Os01g15340	-2.32138	0.00310132	Flowering-promoting factor 1-like protein
LOC_Os05g03972	-2.26787	0.0338422	UPF0481 protein
LOC_Os12g08040	-2.26188	0.0425006	transposition, RNA-mediated
LOC_Os03g17460	-2.24886	0.0338422	glutathione s-transferase
LOC_Os10g10820	-2.24117	0.00686591	-
LOC_Os07g47830	-2.23863	0.0153754	Pectinesterase
LOC_Os05g08554	-2.22918	0.0115701	Cysteine-rich TM module stress tolerance
LOC_Os08g08300	-2.21659	0.0110205	source UniProtKB
LOC_Os03g13340	-2.19642	0.00711963	Protein of unknown function (DUF1668)
LOC_Os01g27530	-2.19027	0.000519604	isoform X1
LOC_Os06g27360	-2.1883	0.040254	-
LOC_Os08g41720	-2.17871	0.0143902	May act as a component of the auxin efflux carrier
LOC_Os11g05290	-2.16445	0.0277473	Stress responsive A/B Barrel Domain
LOC_Os08g06659	-2.16382	0.00572028	--
LOC_Os05g40430	-2.16016	0.0252898	cyclin-dependent protein serine/threonine kinase activity
LOC_Os08g01530	-2.15262	0.0307008	Protein of unknown function (DUF679)
LOC_Os03g08560	-2.13921	0.0369538	E1-E2 ATPase
LOC_Os04g30920	-2.13543	0.0180233	-
LOC_Os06g06640	-2.12806	0.0497101	Clathrin assembly protein
LOC_Os04g02480	-2.12656	0.0161936	disease resistance
LOC_Os08g42840	-2.12223	0.0155282	Leucine Rich Repeat
LOC_Os10g24690	-2.11129	0.00403037	-
LOC_Os02g12250	-2.10913	0.0471998	--
LOC_Os06g06630	-2.10253	0.0493751	Clathrin assembly protein
LOC_Os01g16980	-2.10055	0.0266408	ubiquitin-protein transferase activity
LOC_Os02g43050	-2.09517	0.0394902	Belongs to the TRAFAC class myosin-kinesin ATPase superfamily. Kinesin family
LOC_Os11g38050	-2.09119	0.0314936	Phosphoesterase family
LOC_Os01g10520	-2.05856	0.00455334	-
LOC_Os07g43250	-2.0546	0.0394902	Belongs to the SKP1 family
LOC_Os01g67300	-2.0538	0.00754791	-
LOC_Os09g19280	-2.04793	0.0197356	ADP binding
LOC_Os03g09200	-2.04311	0.0354453	Domain of unknown function (DUF966)
LOC_Os11g25100	-2.0404	0.0461404	oxidation-reduction process
LOC_Os01g56160	-2.03687	0.0216213	--
LOC_Os02g48280	-2.02893	0.0209018	-
LOC_Os05g49930	-2.01335	0.016339	Belongs to the GRAS family
LOC_Os02g02330	-2.01081	0.0274966	Phosphate acyltransferases
LOC_Os03g61530	-2.00553	6.40597e-05	Plant invertase/pectin methylesterase inhibitor
LOC_Os05g51740	-2.00077	0.0482247	Leucine rich repeat
LOC_Os04g16745	-1.99853	0.00481649	Binds 16S rRNA, required for the assembly of 30S particles
LOC_Os01g42990	-1.97635	0.04614	PPR repeat
LOC_Os03g42450	-1.9491	0.0184973	Protein of unknown function (DUF3123)
LOC_Os02g51570	-1.94354	0.00481434	Peptidyl-prolyl cis-trans isomerase
LOC_Os01g66730	-1.93238	0.0480806	KH domain
LOC_Os10g20710	-1.93008	0.0327742	Belongs to the formin-like family
LOC_Os09g14500	-1.92903	0.0144888	Reverse transcriptase (RNA-dependent DNA polymerase)
LOC_Os04g39300	-1.92474	0.000342337	-
LOC_Os04g54100	-1.91589	0.0266081	Exostosin family
LOC_Os10g30130	-1.90211	0.0200515	negative regulation of Rho guanyl-nucleotide exchange factor activity
LOC_Os11g22460	-1.90112	0.0291296	--
LOC_Os04g26330	-1.86972	0.0195582	--
LOC_Os12g41890	-1.86278	0.0487454	cationic amino acid transporter
LOC_Os06g22440	-1.86115	0.000185541	SAM dependent carboxyl methyltransferase
LOC_Os06g16670	-1.85576	0.00953799	-
LOC_Os01g74300	-1.84826	0.00393302	Metallothionein
LOC_Os05g48100	-1.84378	0.0142304	flocculation via cell wall protein-carbohydrate interaction
LOC_Os02g53800	-1.84168	0.0494102	-
LOC_Os08g27020	-1.83348	0.0314396	-
LOC_Os02g47330	-1.82845	0.0164371	Pentatricopeptide repeat domain
LOC_Os11g48000	-1.80565	0.00141196	C2H2-type zinc finger
LOC_Os07g29230	-1.79935	0.0215329	Plant lipid transfer protein / seed storage protein / trypsin-alpha amylase inhibitor domain family
LOC_Os05g13360	-1.77786	0.0450233	-
LOC_Os04g10910	-1.77195	0.00347714	-
LOC_Os03g45750	-1.75453	0.0353755	Lateral organ boundaries (LOB) domain
LOC_Os08g31030	-1.74711	0.0154839	Belongs to the GMC oxidoreductase family
LOC_Os12g30920	-1.72165	0.0350198	A Receptor for Ubiquitination Targets
LOC_Os01g05120	-1.71645	0.0272283	Ubiquitin fusion degradation protein UFD1
LOC_Os12g26470	-1.70908	0.0291815	Belongs to the peptidase A1 family
LOC_Os02g49030	-1.68963	0.0456481	Belongs to the class-I aminoacyl-tRNA synthetase family
LOC_Os10g05710	-1.6883	0.0451645	transposition, RNA-mediated
LOC_Os06g12550	-1.66692	0.0392276	--
LOC_Os03g24760	-1.65101	0.000147095	Terpene synthase family, metal binding domain
LOC_Os01g66640	-1.64393	0.0106144	S-locus glycoprotein domain
LOC_Os11g04350	-1.62247	0.0246635	alpha/beta hydrolase fold
LOC_Os08g31880	-1.61674	0.0294054	Protein of unknown function (DUF1262)
LOC_Os05g02230	-1.59946	0.0246767	Leucine Rich repeat
LOC_Os01g10890	-1.58642	0.00372324	Non-specific serine threonine protein kinase
LOC_Os08g41540	-1.53655	0.0462384	Ubiquitinyl hydrolase 1
LOC_Os02g22250	-1.51508	0.0398156	gag-polypeptide of LTR copia-type
LOC_Os06g12800	-1.50295	0.0225348	GDSL/SGNH-like Acyl-Esterase family found in Pmr5 and Cas1p
LOC_Os10g02100	-1.50159	0.0406732	POT family
LOC_Os10g34450	-1.49698	0.00869891	-
LOC_Os04g41800	-1.49407	0.00646111	-
LOC_Os07g15020	-1.48882	0.0130059	-
LOC_Os06g17880	-1.48389	0.0255181	disease resistance protein
LOC_Os06g39800	-1.47869	0.00123158	-
LOC_Os05g11650	-1.46115	0.0418397	Plant protein of unknown function (DUF641)
LOC_Os07g34006	-1.45754	0.0185652	Triose-phosphate Transporter family
LOC_Os03g37080	-1.45257	0.00224875	Belongs to the cytochrome P450 family
LOC_Os06g02480	-1.45179	0.0412665	membrane protein At1g75140-like
LOC_Os10g33530	-1.44727	0.0342798	Long-chain fatty alcohol oxidase involved in the omega- oxidation pathway of lipid degradation
LOC_Os03g01820	-1.42808	0.0433071	Belongs to the sterol desaturase family
LOC_Os04g53600	-1.39491	0.0361284	Belongs to the protein kinase superfamily
LOC_Os11g42030	-1.38561	0.0473503	Protein of unknown function, DUF594
LOC_Os08g45090	-1.38109	0.00431658	iron ion binding
LOC_Os02g05210	-1.3787	0.0204219	Retrotransposon gag protein
LOC_Os01g03380	-1.37831	0.0306373	Belongs to the Bowman-Birk serine protease inhibitor family
LOC_Os09g09290	-1.35467	0.0275016	-
LOC_Os07g44900	-1.35388	0.0413977	alpha/beta hydrolase fold
LOC_Os03g48160	-1.35134	0.0269058	GHMP kinases N terminal domain
LOC_Os08g31870	-1.31975	0.0409731	Cell division protein 48 (CDC48) domain 2
LOC_Os09g33910	-1.31584	0.000106525	EF hand
LOC_Os04g41620	-1.31511	0.0160748	Chitinase class I
LOC_Os06g36920	-1.31244	0.0169112	Cytochrome p450
LOC_Os08g34320	-1.30899	0.00376407	QWRF family
LOC_Os01g53470	-1.3057	3.50686e-05	Late embryogenesis abundant protein
LOC_Os12g17550	-1.29567	0.014586	Leucine-rich repeats, outliers
LOC_Os02g39155	-1.29456	0.00494518	GDSL-like Lipase/Acylhydrolase
LOC_Os06g45630	-1.29384	0.000925288	Belongs to the protein kinase superfamily. Ser Thr protein kinase family
LOC_Os05g20630	-1.28991	0.0476736	-
LOC_Os10g36530	-1.28973	0.0156417	ATPase domain of DNA mismatch repair MUTS family
LOC_Os01g27480	-1.28699	0.0257846	Belongs to the GST superfamily
LOC_Os03g03340	-1.27247	0.0411001	Glycosyl hydrolases family 28
LOC_Os07g20135	-1.27114	0.0337978	-
LOC_Os07g28720	-1.26947	0.0299622	-
LOC_Os05g04270	-1.26438	0.0248342	--
LOC_Os04g27070	-1.26179	0.00897157	synthase
LOC_Os03g15490	-1.25205	0.0444655	--
LOC_Os01g37000	-1.25006	0.00153631	Neprosin activation peptide
LOC_Os09g26590	-1.24937	0.0296387	Auxin responsive protein
LOC_Os06g32840	-1.24292	0.0155345	--
LOC_Os03g61550	-1.24195	0.0287655	DnaJ domain
LOC_Os11g31700	-1.23536	0.0036002	Protein HASTY 1 isoform X1
LOC_Os05g38590	-1.22603	0.0130031	Catalyzes the third of the four reactions of the long- chain fatty acids elongation cycle. This endoplasmic reticulum- bound enzymatic process, allows the addition of two carbons to the chain of long- and very long-chain fatty acids VLCFAs per cycle. This enzyme catalyzes the dehydration of the 3-hydroxyacyl-CoA intermediate into trans-2,3-enoyl-CoA, within each cycle of fatty acid elongation. Th…
LOC_Os12g34094	-1.22021	0.0396811	Core subunit of the mitochondrial membrane respiratory chain NADH dehydrogenase (Complex I) that is believed to belong to the minimal assembly required for catalysis. Complex I functions in the transfer of electrons from NADH to the respiratory chain. The immediate electron acceptor for the enzyme is believed to be ubiquinone (By similarity)
LOC_Os11g01154	-1.21043	8.7362e-05	Zinc-binding dehydrogenase
LOC_Os12g26860	-1.20337	0.0346323	Reverse transcriptase (RNA-dependent DNA polymerase)
LOC_Os07g31410	-1.20322	0.0349403	No apical meristem (NAM) protein
LOC_Os12g27830	-1.20046	0.000330725	Belongs to the short-chain dehydrogenases reductases (SDR) family
LOC_Os06g50970	-1.19173	0.0481858	NADH dehydrogenase ubiquinone 1 beta subcomplex subunit
LOC_Os05g46610	-1.18998	0.0487818	Myb-related protein Hv33
LOC_Os11g34130	-1.18858	0.0218049	protein At3g49140-like isoform X1
LOC_Os10g41300	-1.17664	0.0315172	Protein BRANCHLESS TRICHOME
LOC_Os04g50930	-1.16963	0.036125	POT family
LOC_Os05g10490	-1.1675	0.0100596	-
LOC_Os12g01230	-1.15665	0.0378051	In Between Ring fingers
LOC_Os07g48370	-1.15265	0.0266612	Belongs to the glycosyltransferase 8 family
LOC_Os01g29104	-1.15093	0.00305783	-
LOC_Os02g15050	-1.14838	0.0482965	Seed storage protein
LOC_Os05g06140	-1.14807	0.0257533	Lipase (class 3)
LOC_Os07g40920	-1.148	0.00730337	APO RNA-binding
LOC_Os07g12610	-1.1456	0.0043669	F-box FBD LRR-repeat protein At4g03220
LOC_Os09g36250	-1.14345	0.0102093	Myb-like DNA-binding domain
LOC_Os07g04860	-1.13614	0.00979727	plant mutator transposase zinc finger
LOC_Os01g38650	-1.13483	0.0450885	helix loop helix domain
LOC_Os10g21396	-1.13112	0.0192128	NDH shuttles electrons from NAD(P)H plastoquinone, via FMN and iron-sulfur (Fe-S) centers, to quinones in the photosynthetic chain and possibly in a chloroplast respiratory chain. The immediate electron acceptor for the enzyme in this species is believed to be plastoquinone. Couples the redox reaction to proton translocation, and thus conserves the redox energy in a proton gradient
LOC_Os06g18160	-1.12994	0.0223895	Belongs to the UDP-glycosyltransferase family
LOC_Os01g52660	-1.12695	0.0306492	Pollen proteins Ole e I like
LOC_Os01g61390	-1.12035	0.00131969	OPT oligopeptide transporter protein
LOC_Os06g32610	-1.11557	0.000398293	UDP-glucose 6-dehydrogenase
LOC_Os04g46210	-1.11178	0.0390273	-
LOC_Os03g52320	-1.11137	0.0132593	SSXT protein (N-terminal region)
LOC_Os07g15680	-1.097	0.00833649	Hydrolyzes glycerol-phospholipids at the terminal phosphodiesteric bond
LOC_Os09g19880	-1.09677	0.00983185	Protein of unknown function (DUF2439)
LOC_Os10g10920	-1.08188	0.035295	Reverse transcriptase (RNA-dependent DNA polymerase)
LOC_Os03g11850	-1.07549	0.00205435	Reverse transcriptase (RNA-dependent DNA polymerase)
LOC_Os07g12320	-1.07503	0.00506491	UTP15 C terminal
LOC_Os04g35080	-1.07334	0.00964317	Protein kinase domain
LOC_Os12g44070	-1.06951	0.0351101	Nodulin-like
LOC_Os12g13610	-1.06832	0.015995	Chitinase class I
LOC_Os07g45100	-1.0675	0.0132403	Endonuclease/Exonuclease/phosphatase family
LOC_Os02g26890	-1.06542	0.0317971	Pentacotripeptide-repeat region of PRORP
LOC_Os01g71540	-1.06392	1.36759e-12	ankyrin repeats
LOC_Os12g42390	-1.06004	0.0488684	-
LOC_Os03g39720	-1.05956	0.0177766	PLAT/LH2 domain
LOC_Os04g48530	-1.05894	0.0229066	Voltage-dependent anion channel
LOC_Os02g36414	-1.05798	0.0196082	Belongs to the major facilitator superfamily. Sugar transporter (TC 2.A.1.1) family
LOC_Os12g02510	-1.0508	0.0386644	Alpha/beta hydrolase family
LOC_Os07g47260	-1.0489	0.022582	BTB POZ domain-containing protein
LOC_Os01g55740	-1.04755	0.0238249	Rhomboid family
LOC_Os01g43620	-1.04477	0.0129409	-
LOC_Os05g46220	-1.03638	0.0134963	Belongs to the mitochondrial carrier (TC 2.A.29) family
LOC_Os07g23244	-1.01741	0.00714488	Ribosomal protein L23

## Sheet: CP-induced genes in osvirk1
ID	Log2FoldChange	pvalue	Annotation
LOC_Os09g32890	6.41543	6.14053e-06	-
LOC_Os05g20460	6.11043	0.000132368	Non-specific serine threonine protein kinase
LOC_Os05g15390	5.65023	0.000787327	-
LOC_Os02g32630	5.59824	0.00105044	-
LOC_Os05g43630	5.5074	0.000819186	Plant transposon protein
LOC_Os04g17850	5.47898	0.00141578	Retrotransposon gag protein
LOC_Os04g48220	5.37488	0.00192912	-
LOC_Os07g20130	5.3103	0.00265963	protein modification by small protein conjugation or removal
LOC_Os01g68460	5.24728	0.00371354	-
LOC_Os05g17310	5.22996	0.00371354	--
LOC_Os07g44750	5.22996	0.00371354	POT family
LOC_Os02g47630	5.22883	0.00371354	-
LOC_Os05g13904	5.22088	0.00371354	-
LOC_Os02g29590	5.21948	0.00371354	--
LOC_Os06g37600	5.19345	0.00371354	BEST Arabidopsis thaliana protein match is
LOC_Os10g29740	5.17341	0.00371354	BTB/POZ domain
LOC_Os11g22970	5.14915	0.00371354	-
LOC_Os05g04830	5.14429	0.00525675	-
LOC_Os03g38410	5.12684	0.00525675	--
LOC_Os07g08680	5.11774	0.00525675	--
LOC_Os01g01840	5.09821	0.00525675	helix loop helix domain
LOC_Os06g04770	5.09821	0.00525675	MULE transposase domain
LOC_Os02g08340	5.07013	0.00525675	Zinc finger BED domain-containing protein RICESLEEPER
LOC_Os02g15740	5.06523	0.00525675	-
LOC_Os04g31590	5.06392	0.00525675	source UniProtKB
LOC_Os02g17550	5.06033	0.00525675	-
LOC_Os07g09730	5.03983	0.00525675	-
LOC_Os10g18510	5.03212	0.00755308	UDP-glucoronosyl and UDP-glucosyl transferase
LOC_Os05g39710	5.02965	0.00525675	Domain of unknown function (DUF4228)
LOC_Os02g56010	5.02456	0.00525675	Belongs to the UDP-glycosyltransferase family
LOC_Os11g28590	4.97601	0.00755308	disease resistance protein
LOC_Os06g11820	4.96723	0.00755308	secondary active sulfate transmembrane transporter activity
LOC_Os07g35440	4.96723	0.00755308	Retrotransposon gag protein
LOC_Os04g57250	4.94594	0.00755308	GDSL-like Lipase/Acylhydrolase
LOC_Os12g08640	4.9258	0.00755308	-
LOC_Os05g15320	4.92462	0.00755308	source UniProtKB
LOC_Os02g25680	4.91512	0.00755308	--
LOC_Os09g12840	4.91512	0.00755308	UPF0481 protein
LOC_Os01g25590	4.91396	0.00755308	Non-specific serine threonine protein kinase
LOC_Os07g37590	4.91396	0.00755308	MULE transposase domain
LOC_Os09g25280	4.91396	0.00755308	Ribonuclease H protein
LOC_Os09g36140	4.91396	0.00755308	RNA recognition motif 2
LOC_Os07g26510	4.90659	0.0110306	Reverse transcriptase (RNA-dependent DNA polymerase)
LOC_Os11g40830	4.90444	0.00755308	Non-specific serine threonine protein kinase
LOC_Os03g39170	4.90444	0.00755308	Belongs to the Frigida family
LOC_Os08g28170	4.8991	0.00755308	Permease family
LOC_Os01g55180	4.89433	0.00755308	-
LOC_Os07g22460	4.89376	0.00755308	-
LOC_Os08g24270	4.89376	0.00755308	K02A2.6-like
LOC_Os07g03150	4.87349	0.0110306	BTB POZ domain-containing protein
LOC_Os07g06810	4.85208	0.0110306	Zein-binding
LOC_Os01g36830	4.84244	0.0110306	Glycosyl hydrolases family 28
LOC_Os03g52140	4.83708	0.0110306	-
LOC_Os02g28590	4.83172	0.0110306	Petal formation-expressed
LOC_Os05g44740	4.83172	0.0110306	-
LOC_Os08g37360	4.83172	0.0110306	Dirigent proteins impart stereoselectivity on the phenoxy radical-coupling reaction, yielding optically active lignans from two molecules of coniferyl alcohol in the biosynthesis of lignans, flavonolignans, and alkaloids and thus plays a central role in plant secondary metabolism
LOC_Os04g14160	4.80058	0.0110306	source UniProtKB
LOC_Os07g14390	4.79917	0.0110306	K02A2.6-like
LOC_Os07g44670	4.79408	0.0110306	G-quadruplex DNA unwinding
LOC_Os11g43680	4.77671	0.0110306	Non-specific serine threonine protein kinase
LOC_Os03g24260	4.76548	0.0110306	RNA-binding component of the eukaryotic translation initiation factor 3 (eIF-3) complex, which is involved in protein synthesis of a specialized repertoire of mRNAs and, together with other initiation factors, stimulates binding of mRNA and methionyl-tRNAi to the 40S ribosome. The eIF-3 complex specifically targets and initiates translation of a subset of mRNAs involved in cell proliferation
LOC_Os03g30470	4.76548	0.0110306	beta-N-acetylhexosaminidase activity
LOC_Os04g09450	4.76085	0.0110306	-
LOC_Os02g24420	4.75863	0.0163988	Reverse transcriptase-like
LOC_Os11g11430	4.73836	0.0163988	Aux IAA proteins are short-lived transcriptional factors that function as repressors of early auxin response genes at low auxin concentrations
LOC_Os01g51720	4.72806	0.0163988	-
LOC_Os08g04330	4.72806	0.0163988	Domain of unknown function (DUF4218)
LOC_Os06g16780	4.70038	0.0163988	F-box domain
LOC_Os12g15130	4.64763	0.0163988	-
LOC_Os04g35030	4.64763	0.0163988	Belongs to the glycosyltransferase 2 family
LOC_Os06g20250	4.64763	0.0163988	-
LOC_Os10g16680	4.63575	0.0163988	--
LOC_Os12g21910	4.63575	0.0163988	ribonuclease H protein
LOC_Os08g10990	4.63575	0.0163988	Reverse transcriptase-like
LOC_Os07g09750	4.63414	0.0163988	A Receptor for Ubiquitination Targets
LOC_Os01g73810	4.62388	0.0163988	Sodium/hydrogen exchanger family
LOC_Os02g48910	4.62388	0.0163988	Belongs to the ubiquitin-conjugating enzyme family
LOC_Os03g02210	4.62388	0.0163988	-
LOC_Os01g43230	4.61201	0.0163988	Chitinase domain-containing protein
LOC_Os05g25220	4.61201	0.0163988	-
LOC_Os06g34860	4.61201	0.0163988	RING-like zinc finger
LOC_Os09g09580	4.60094	0.0163988	Reverse transcriptase (RNA-dependent DNA polymerase)
LOC_Os01g57810	4.60015	0.0248623	-
LOC_Os11g19650	4.60015	0.0248623	-
LOC_Os02g38574	4.60015	0.0248623	Telomere length regulation protein
LOC_Os05g47920	4.60015	0.0248623	disease resistance protein
LOC_Os05g49560	4.60015	0.0248623	Non-specific serine threonine protein kinase
LOC_Os06g17580	4.60015	0.0248623	Domain of unknown function
LOC_Os06g29700	4.60015	0.0248623	domain in FBox and BRCT domain containing plant proteins
LOC_Os01g53100	4.58906	0.0248623	Ubiquitin family
LOC_Os10g37050	4.58906	0.0248623	cytochrome P450
LOC_Os06g07700	4.58906	0.0248623	ubiquitin modification-dependent histone binding
LOC_Os09g24560	4.58906	0.0248623	No apical meristem (NAM) protein
LOC_Os08g40640	4.5772	0.0248623	disease resistance protein
LOC_Os12g05180	4.56534	0.0248623	Protein of unknown function (DUF668)
LOC_Os12g14550	4.56534	0.0248623	-
LOC_Os04g05170	4.56534	0.0248623	DNA RNA polymerases superfamily protein
LOC_Os04g30300	4.56534	0.0248623	Ribonuclease H protein
LOC_Os06g02360	4.55419	0.0248623	Belongs to the SKP1 family
LOC_Os12g34940	4.55384	0.0248623	--
LOC_Os06g38609	4.54233	0.0248623	K02A2.6-like
LOC_Os11g26840	4.53641	0.0248623	-
LOC_Os01g18930	4.53048	0.0248623	Belongs to the peroxidase family. Classical plant (class III) peroxidase subfamily
LOC_Os01g33990	4.53048	0.0248623	Myb/SANT-like DNA-binding domain
LOC_Os04g47500	4.53048	0.0248623	Plant transposon protein
LOC_Os06g19010	4.53048	0.0248623	Domain of unknown function
LOC_Os08g29180	4.53048	0.0248623	source UniProtKB
LOC_Os02g47950	4.49562	0.0248623	-
LOC_Os03g59010	4.49562	0.0248623	manganese ion binding
LOC_Os03g62670	4.49562	0.0248623	Thiopurine S-methyltransferase (TPMT)
LOC_Os10g18660	4.48409	0.0248623	Reverse transcriptase-like
LOC_Os06g20070	4.47818	0.0248623	-
LOC_Os12g17220	4.46075	0.0385199	-
LOC_Os03g24690	4.46075	0.0385199	synthase
LOC_Os04g48920	4.46075	0.0385199	-
LOC_Os07g45460	4.46075	0.0385199	-
LOC_Os09g06880	4.46075	0.0385199	--
LOC_Os05g18750	4.45142	0.0248623	Ribosomal L25p family
LOC_Os11g03450	4.44512	0.0248623	-
LOC_Os02g37460	4.4328	0.0248623	Reverse transcriptase (RNA-dependent DNA polymerase)
LOC_Os06g01950	4.4328	0.0248623	Histidine phosphatase superfamily (branch 1)
LOC_Os05g47840	4.43254	0.0248623	IPP transferase
LOC_Os12g29220	4.41369	0.0385199	Mediates both low-affinity uptake and efflux of sugar across the membrane
LOC_Os06g39380	4.4079	0.0385199	-
LOC_Os09g09450	4.40765	0.0385199	Pentacotripeptide-repeat region of PRORP
LOC_Os04g04530	4.3951	0.0385199	Reverse transcriptase (RNA-dependent DNA polymerase)
LOC_Os01g63550	4.38906	0.0385199	Reverse transcriptase (RNA-dependent DNA polymerase)
LOC_Os03g21340	4.37652	0.0385199	-
LOC_Os08g20370	4.37652	0.0385199	Reverse transcriptase (RNA-dependent DNA polymerase)
LOC_Os05g30780	4.35815	0.0385199	Alpha/beta hydrolase family
LOC_Os08g42630	4.35815	0.0385199	-
LOC_Os12g22160	4.33331	0.0385199	AAA domain
LOC_Os03g04210	4.33331	0.0385199	IQ calmodulin-binding motif
LOC_Os03g63220	4.33331	0.0385199	disease resistance protein
LOC_Os09g36650	4.33331	0.0385199	--
LOC_Os05g18670	4.32083	0.0385199	Voltage-dependent anion channel
LOC_Os05g23194	4.30852	0.0385199	Glutaredoxin
LOC_Os01g65750	4.28376	0.0385199	Belongs to the cytochrome P450 family
LOC_Os03g05990	4.28376	0.0385199	FAD binding domain
LOC_Os05g08870	4.28376	0.0385199	Reverse transcriptase (RNA-dependent DNA polymerase)
LOC_Os10g01790	4.24003	0.0385199	-
LOC_Os11g24670	4.24003	0.0385199	Ankyrin repeats (3 copies)
LOC_Os02g21030	4.24003	0.0385199	--
LOC_Os04g03579	4.24003	0.0385199	Protein kinase domain
LOC_Os04g57050	4.24003	0.0385199	SAM dependent carboxyl methyltransferase
LOC_Os06g31410	4.24003	0.0385199	-
LOC_Os08g27290	4.24003	0.0385199	-
LOC_Os09g07980	4.24003	0.0385199	source UniProtKB
LOC_Os11g42860	4.22663	0.0385199	AAA domain
LOC_Os12g24300	4.22663	0.0385199	Reverse transcriptase (RNA-dependent DNA polymerase)
LOC_Os02g01060	4.22663	0.0385199	Late embryogenesis abundant protein
LOC_Os03g45120	4.22663	0.0385199	Ribosome inactivating protein
LOC_Os02g06960	4.21325	0.0385199	-
LOC_Os02g42800	4.21325	0.0385199	UBX domain-containing protein
LOC_Os03g04950	4.21325	0.0385199	Belongs to the peptidase S8 family
LOC_Os03g53620	4.21325	0.0385199	Seed maturation protein
LOC_Os09g06840	4.21325	0.0385199	transposition, RNA-mediated
LOC_Os01g73290	3.70787	0.00454102	Domain of unknown function DUF223
LOC_Os01g68220	3.39435	0.0174144	MULE transposase domain
LOC_Os04g54450	3.30156	0.0237752	Reverse transcriptase (RNA-dependent DNA polymerase)
LOC_Os07g39380	3.21467	0.0237752	Reverse transcriptase (RNA-dependent DNA polymerase)
LOC_Os01g40770	3.1823	0.0328128	Integrase core domain
LOC_Os10g32050	3.16889	0.0032737	Domain of unknown function
LOC_Os04g54960	3.15274	0.0328128	-
LOC_Os01g66070	3.12994	0.0328128	PHD-finger
LOC_Os08g31730	3.12608	0.0328128	arogenate dehydratase activity
LOC_Os10g22760	3.08923	0.0458055	-
LOC_Os05g10610	3.08507	0.0328128	Reverse transcriptase-like
LOC_Os12g11110	3.0798	0.00423583	Reverse transcriptase (RNA-dependent DNA polymerase)
LOC_Os05g17849	3.07497	0.000567874	-
LOC_Os01g46270	3.07325	0.00552331	Membrane bound O-acyl transferase family
LOC_Os06g38460	3.05884	0.0328128	NAD-dependent histone deacetylase activity (H3-K14 specific)
LOC_Os07g43140	3.03747	0.0328128	VQ motif
LOC_Os12g42750	3.0108	0.012895	protein dimerization activity
LOC_Os02g46270	3.00579	0.012895	Protein of unknown function (DUF2921)
LOC_Os08g31820	2.97572	0.00726132	-
LOC_Os05g18294	2.97053	0.0458055	CRAL/TRIO, N-terminal domain
LOC_Os01g50490	2.96472	0.0458055	Belongs to the cytochrome P450 family
LOC_Os06g08550	2.95402	0.00194299	Belongs to the NPH3 family
LOC_Os08g24990	2.94728	0.00726132	K02A2.6-like
LOC_Os02g26470	2.93022	0.000441771	-
LOC_Os12g17060	2.87337	0.016467	source UniProtKB
LOC_Os04g14050	2.87022	0.0159725	LRR receptor-like serine threonine-protein kinase
LOC_Os04g22960	2.77026	0.0128868	ACT domain-containing protein
LOC_Os08g23400	2.75837	0.0040973	Reverse transcriptase (RNA-dependent DNA polymerase)
LOC_Os03g12260	2.67487	0.0174144	Belongs to the cytochrome P450 family
LOC_Os07g27800	2.65482	0.0186554	source UniProtKB
LOC_Os04g54490	2.64473	0.00747053	Epidermal patterning factor proteins
LOC_Os03g60310	2.62434	0.0174144	Protein of unknown function (DUF1668)
LOC_Os04g43550	2.60246	0.0147169	MazG-like family
LOC_Os06g49360	2.58181	0.0237752	NB-ARC domain
LOC_Os09g18450	2.58181	0.0237752	Belongs to the iron ascorbate-dependent oxidoreductase family
LOC_Os10g01700	2.57597	0.0441998	Transferase family
LOC_Os01g51780	2.56413	0.0468437	May act as a component of the auxin efflux carrier
LOC_Os01g28320	2.54775	0.0129624	-
LOC_Os01g25700	2.5475	0.01359	flocculation via cell wall protein-carbohydrate interaction
LOC_Os08g13440	2.5453	0.00501344	germin-like protein
LOC_Os04g27090	2.52891	0.0237752	-
LOC_Os08g23870	2.52383	0.0237752	Late embryogenesis abundant (LEA) group 1
LOC_Os02g09520	2.51874	0.0237752	-
LOC_Os08g40650	2.51715	0.0468437	ADP binding
LOC_Os05g03420	2.50577	0.0468437	2-C-methyl-D-erythritol 4-phosphate cytidylyltransferase
LOC_Os10g35500	2.49957	0.018391	epoxide hydrolase
LOC_Os01g68540	2.4984	0.0237752	RHO protein GDP dissociation inhibitor
LOC_Os04g16649	2.49028	0.000476193	DNA RNA polymerases superfamily protein
LOC_Os09g07140	2.48946	0.0328128	Uncharacterized protein K02A2.6-like
LOC_Os08g16660	2.48706	0.0468437	Belongs to the peptidase A1 family
LOC_Os07g06190	2.48628	0.0111028	Natural resistance-associated macrophage protein
LOC_Os12g09790	2.47765	0.0328128	Cytochrome P450
LOC_Os05g43070	2.47104	0.00420034	-
LOC_Os04g20880	2.44924	0.0328128	Membrane bound O-acyl transferase family
LOC_Os05g47700	2.44106	0.0328128	Probable lipid transfer
LOC_Os04g58680	2.43042	0.0328128	Histone-like transcription factor (CBF/NF-Y) and archaeal histone
LOC_Os05g16280	2.41519	0.0328128	transmembrane transporter activity
LOC_Os01g05050	2.41377	0.0189409	Mitochondrial glycoprotein
LOC_Os01g73830	2.40912	0.0328128	-
LOC_Os08g06690	2.39661	0.0250318	-
LOC_Os02g21780	2.38896	0.0328128	Integrase core domain
LOC_Os04g26890	2.38196	0.0235008	oxidoreductase activity
LOC_Os01g42540	2.35968	0.0130887	ENT
LOC_Os07g22580	2.35803	0.0458055	GTPase-activator protein for Rho-like GTPases
LOC_Os08g29950	2.35691	0.0458055	Catalyzes the prenylation of para-hydroxybenzoate (PHB) with an all-trans polyprenyl group. Mediates the second step in the final reaction sequence of coenzyme Q (CoQ) biosynthesis, which is the condensation of the polyisoprenoid side chain with PHB, generating the first membrane-bound Q intermediate
LOC_Os04g18950	2.33953	0.0235008	-
LOC_Os04g13710	2.33421	0.0119661	--
LOC_Os02g04110	2.32062	0.00106004	Eukaryotic protein of unknown function (DUF829)
LOC_Os11g35274	2.31383	0.000729888	Protein kinase domain
LOC_Os09g13770	2.30874	0.0273884	-
LOC_Os08g02210	2.29484	0.0458055	Domain of unknown function (DUF4033)
LOC_Os05g34510	2.27441	0.0458055	-
LOC_Os09g28780	2.26178	0.0458055	-
LOC_Os07g17310	2.25619	0.0356897	NADH-ubiquinone reductase complex 1 MLRQ subunit
LOC_Os05g22660	2.23469	0.0458055	-
LOC_Os07g39250	2.23223	0.0451602	Protein of unknown function (DUF2921)
LOC_Os10g41083	2.21433	0.0367083	PLAC8 family
LOC_Os10g07460	2.18968	0.000931902	Reverse transcriptase (RNA-dependent DNA polymerase)
LOC_Os03g41920	2.18029	0.00535914	Protein of unknown function (DUF1618)
LOC_Os12g33890	2.17283	0.0451602	-
LOC_Os05g26070	2.15969	0.00229621	Cyclin
LOC_Os04g22110	2.1587	0.0250318	transposition, RNA-mediated
LOC_Os11g20790	2.13501	0.00881945	Belongs to the adenylate kinase family
LOC_Os03g20990	2.13119	0.0459676	--
LOC_Os09g25784	2.1266	0.00136119	EamA-like transporter family
LOC_Os04g07260	2.12193	0.0367083	-
LOC_Os03g05450	2.06977	0.0194133	-
LOC_Os12g10290	2.06357	0.0225848	-
LOC_Os12g21880	2.06102	0.00303866	transcription regulatory region sequence-specific DNA binding
LOC_Os07g33190	2.05648	0.00448688	Reverse transcriptase (RNA-dependent DNA polymerase)
LOC_Os03g41110	2.04366	0.0365549	zinc finger
LOC_Os01g66730	2.02531	0.0170169	KH domain
LOC_Os10g12808	2.02174	0.0368711	Reverse transcriptase (RNA-dependent DNA polymerase)
LOC_Os02g14280	2.0207	0.0116998	MULE transposase domain
LOC_Os08g41600	2.01467	0.0462236	POT family
LOC_Os12g06750	2.00931	0.0329072	--
LOC_Os10g10090	1.99502	0.0215966	--
LOC_Os04g16734	1.98888	0.00927905	Usually encoded in the trnK tRNA gene intron. Probably assists in splicing its own and other chloroplast group II introns
LOC_Os05g20650	1.97838	0.0440325	LRR receptor-like serine threonine-protein kinase
LOC_Os04g51600	1.95917	0.0451602	-
LOC_Os07g35960	1.94145	0.0188427	-
LOC_Os10g27470	1.91017	0.0369587	KH domain
LOC_Os11g16720	1.9093	0.00973281	-
LOC_Os08g44490	1.8837	0.0268195	Non-specific serine threonine protein kinase
LOC_Os02g06250	1.88248	0.0342246	Belongs to the protein kinase superfamily. Ser Thr protein kinase family
LOC_Os07g40020	1.87475	0.0498012	Belongs to the GRAS family
LOC_Os02g58540	1.87256	0.0124266	RING-like zinc finger
LOC_Os07g31960	1.86426	0.0451602	UDP-glucoronosyl and UDP-glucosyl transferase
LOC_Os07g03140	1.85661	0.0451602	Protein of unknown function, DUF547
LOC_Os03g02660	1.84079	0.00215235	-
LOC_Os03g59440	1.83529	0.047003	Dirigent proteins impart stereoselectivity on the phenoxy radical-coupling reaction, yielding optically active lignans from two molecules of coniferyl alcohol in the biosynthesis of lignans, flavonolignans, and alkaloids and thus plays a central role in plant secondary metabolism
LOC_Os10g02690	1.83414	0.017894	-
LOC_Os04g38500	1.83157	0.00332583	-
LOC_Os06g15560	1.82157	0.0368892	Plant organelle RNA recognition domain
LOC_Os05g41720	1.81996	0.0251932	K02A2.6-like
LOC_Os02g06580	1.76314	0.0190079	Belongs to the formin-like family
LOC_Os12g41570	1.75804	0.0367281	Belongs to the protein kinase superfamily
LOC_Os07g44230	1.75169	0.00154668	Ribosomal protein L7Ae/L30e/S12e/Gadd45 family
LOC_Os08g01640	1.75154	0.0167901	endonuclease activity
LOC_Os10g02509	1.73552	3.53127e-05	transcription, DNA-templated
LOC_Os06g17520	1.69306	0.0389804	Reverse transcriptase (RNA-dependent DNA polymerase)
LOC_Os03g08540	1.69146	0.00165152	-
LOC_Os11g34380	1.68315	0.0217725	--
LOC_Os02g36414	1.66759	0.0283086	Belongs to the major facilitator superfamily. Sugar transporter (TC 2.A.1.1) family
LOC_Os02g35460	1.66737	0.0264155	Rad51
LOC_Os04g01890	1.65719	0.00521429	L-type lectin-domain containing receptor kinase
LOC_Os08g08400	1.63563	0.0378384	-
LOC_Os03g53350	1.63526	0.0206849	Belongs to the UDP-glycosyltransferase family
LOC_Os02g02460	1.6297	0.0035883	OPT oligopeptide transporter protein
LOC_Os09g11690	1.62422	0.0448215	flocculation via cell wall protein-carbohydrate interaction
LOC_Os11g35170	1.6196	0.00732374	LRR receptor-like serine threonine-protein kinase
LOC_Os11g17700	1.61696	0.0342725	-
LOC_Os08g31030	1.60044	0.0440235	Belongs to the GMC oxidoreductase family
LOC_Os05g28770	1.58885	0.00055634	oxidoreductase activity, acting on single donors with incorporation of molecular oxygen, incorporation of two atoms of oxygen
LOC_Os12g05380	1.58439	0.00125029	galactosyl transferase GMA12/MNN10 family
LOC_Os08g34390	1.58271	0.0153157	Glycine-rich cell wall structural protein
LOC_Os04g55505	1.57911	0.00827017	-
LOC_Os08g14850	1.56051	0.0300318	NB-ARC domain
LOC_Os11g43860	1.55167	0.0128957	Belongs to the Ca(2 ) cation antiporter (CaCA) (TC 2.A.19) family
LOC_Os07g14890	1.54462	0.0260549	--
LOC_Os03g41700	1.53918	0.0387302	Reverse transcriptase (RNA-dependent DNA polymerase)
LOC_Os01g36660	1.51617	0.0391655	Neprosin
LOC_Os03g32380	1.50479	0.00489561	Reverse transcriptase (RNA-dependent DNA polymerase)
LOC_Os02g22570	1.47262	0.000644122	Uncharacterized protein K02A2.6-like
LOC_Os12g10520	1.4568	0.0459472	K-box region
LOC_Os01g31480	1.44711	0.00931675	-
LOC_Os01g55795	1.44586	0.043363	Protein of unknown function (DUF620)
LOC_Os04g19750	1.40595	0.0215751	-
LOC_Os09g08160	1.4035	0.00269282	Plant protein of unknown function
LOC_Os09g28280	1.40259	0.00385858	Carboxylesterase family
LOC_Os10g32860	1.4012	0.00358189	-
LOC_Os08g18150	1.38977	0.0473851	WD40 repeats
LOC_Os11g01850	1.38836	0.000756595	Protein of unknown function (DUF2985)
LOC_Os01g26290	1.38502	0.0481116	-
LOC_Os07g25540	1.37894	0.0376387	monooxygenase
LOC_Os04g10050	1.34783	0.0339413	--
LOC_Os03g48230	1.33837	0.0193246	--
LOC_Os10g39440	1.33087	0.017633	Belongs to the major facilitator superfamily. Sugar transporter (TC 2.A.1.1) family
LOC_Os04g22950	1.32909	0.0144208	-
LOC_Os03g57540	1.29918	0.00288053	Belongs to the argonaute family
LOC_Os07g18960	1.29334	0.0362308	-
LOC_Os05g43690	1.28996	1.15017e-05	X8 domain
LOC_Os10g33790	1.28444	0.0129137	Protein CHAPERONE-LIKE PROTEIN OF POR1-like
LOC_Os12g34045	1.26833	0.0337881	Ribosomal protein S7, mitochondrial
LOC_Os01g03300	1.25667	0.0212835	E3 ubiquitin-protein ligase that mediates ubiquitination and subsequent proteasomal degradation of target proteins. E3 ubiquitin ligases accept ubiquitin from an E2 ubiquitin- conjugating enzyme in the form of a thioester and then directly transfers the ubiquitin to targeted substrates
LOC_Os01g67310	1.25446	0.0459906	lipolytic acyl hydrolase (LAH)
LOC_Os12g33270	1.25008	0.0141558	-
LOC_Os04g46010	1.24907	0.0107106	Tetratricopeptide repeat
LOC_Os06g02490	1.23018	0.0245967	Acyl CoA binding protein
LOC_Os06g29110	1.22366	0.0138904	May be involved in modulation of pathogen defense and leaf cell death
LOC_Os12g09670	1.22238	0.0169606	-
LOC_Os01g42210	1.21482	0.0132324	Bifunctional inhibitor lipid-transfer protein seed storage 2S albumin superfamily protein
LOC_Os05g32960	1.19928	0.00103829	-
LOC_Os09g19650	1.18906	0.0268165	3-ketoacyl-CoA synthase
LOC_Os09g06570	1.18224	0.00857403	-
LOC_Os08g13380	1.17945	0.0177143	--
LOC_Os07g39740	1.17365	0.0358291	GDSL-like Lipase/Acylhydrolase
LOC_Os06g30980	1.17347	0.0353776	-
LOC_Os03g52620	1.17294	0.0270055	Pentacotripeptide-repeat region of PRORP
LOC_Os02g16360	1.16872	0.035794	Retrotransposon gag protein
LOC_Os08g30500	1.15687	0.0297984	B3 DNA binding domain
LOC_Os01g37000	1.14115	0.0118311	Neprosin activation peptide
LOC_Os02g28970	1.12667	0.0378827	fasciclin-like arabinogalactan protein
LOC_Os09g25540	1.11607	0.0237195	Belongs to the protein kinase superfamily. Ser Thr protein kinase family
LOC_Os02g43490	1.11191	0.0156492	--
LOC_Os04g47140	1.10188	0.0174675	-
LOC_Os04g54280	1.08932	0.0211583	gag-polypeptide of LTR copia-type
LOC_Os05g50960	1.08626	0.00798617	Glycosyl hydrolases family 28
LOC_Os12g41350	1.08457	0.0149015	HORMA domain
LOC_Os08g20090	1.08189	0.045052	--
LOC_Os03g24910	1.07017	0.0159714	Belongs to the sulfotransferase 1 family
LOC_Os01g56450	1.06278	0.0141965	LURP-one-related
LOC_Os09g25910	1.06266	0.0370546	Belongs to the peptidase A1 family
LOC_Os03g59030	1.04695	0.00842083	Belongs to the UDP-glycosyltransferase family
LOC_Os09g32130	1.04426	0.00723385	-
LOC_Os01g32640	1.04334	0.00288474	protein dimerization activity
LOC_Os03g30092	1.03768	0.032563	-
LOC_Os03g34240	1.03727	0.0391475	transposition, RNA-mediated
LOC_Os08g32170	1.03625	0.000101913	Belongs to the iron ascorbate-dependent oxidoreductase family
LOC_Os02g36490	1.03418	2.61909e-06	Belongs to the major facilitator superfamily. Sugar transporter (TC 2.A.1.1) family
LOC_Os01g46420	1.03218	0.0449117	PMR5 N terminal Domain
LOC_Os10g42999	1.02937	0.0301458	K02A2.6-like
LOC_Os12g38460	1.02703	0.00552683	ankyrin repeats
LOC_Os07g45510	1.02091	0.0346635	-

## Sheet: CP-repressed genes in osvirk1
ID	Log2FoldChange	pvalue	Annotation
LOC_Os07g04620	-6.12768	3.27775e-05	-
LOC_Os11g29420	-5.81599	0.000252903	Plant lipid transfer protein / seed storage protein / trypsin-alpha amylase inhibitor domain family
LOC_Os04g12070	-5.7922	0.000454799	Cysteine-rich receptor-like protein kinase
LOC_Os02g16610	-5.76865	0.000454799	Late embryogenesis abundant protein
LOC_Os02g40400	-5.5821	0.00105044	-
LOC_Os03g07000	-5.57127	0.00105044	ShK toxin domain
LOC_Os12g07250	-5.5493	0.00105044	mature ribosome assembly
LOC_Os11g34640	-5.53635	0.00105044	Armadillo beta-catenin repeat family protein
LOC_Os12g03130	-5.49364	0.00075757	CDC45-like protein
LOC_Os08g04660	-5.34299	0.00192912	Ribonuclease H protein
LOC_Os03g17330	-5.33221	0.00192912	-
LOC_Os04g31410	-5.32879	0.00265963	-
LOC_Os08g20350	-5.32141	0.00192912	Reverse transcriptase (RNA-dependent DNA polymerase)
LOC_Os08g04640	-5.3093	0.00234005	-
LOC_Os11g03980	-5.25755	0.00265963	Calmodulin mediates the control of a large number of enzymes, ion channels and other proteins by Ca(2 ). Among the enzymes to be stimulated by the calmodulin-Ca(2 ) complex are a number of protein kinases and phosphatases
LOC_Os06g06860	-5.19212	0.00264768	NB-ARC domain
LOC_Os01g68080	-5.16802	0.00371354	Late embryogenesis abundant protein
LOC_Os03g40390	-5.16156	0.00281447	Serine threonine-protein kinase GCN2
LOC_Os10g14020	-5.15444	0.00371354	cell fate commitment
LOC_Os02g01200	-5.13105	0.00371354	Glutaredoxin
LOC_Os03g06010	-5.13105	0.00371354	atexp11,atexpa11,athexp alpha 1.14,exp11,expa11
LOC_Os06g10790	-5.13069	0.00525675	Legume lectin domain
LOC_Os06g03880	-5.11071	0.00525675	-
LOC_Os11g09230	-5.10763	0.00371354	protein ubiquitination
LOC_Os08g24520	-5.10763	0.00371354	source UniProtKB
LOC_Os02g09540	-5.07286	0.00525675	-
LOC_Os04g41090	-5.04923	0.00525675	-
LOC_Os10g40220	-5.03173	0.00525675	Protein of unknown function (DUF3615)
LOC_Os04g10030	-5.01389	0.00525675	source UniProtKB
LOC_Os02g43380	-5.00794	0.00525675	iron ion homeostasis
LOC_Os01g67640	-4.99771	0.00755308	POT family
LOC_Os06g43875	-4.99771	0.00755308	--
LOC_Os02g07990	-4.98199	0.00525675	-
LOC_Os03g23860	-4.9662	0.00755308	Reverse transcriptase (RNA-dependent DNA polymerase)
LOC_Os10g29220	-4.95423	0.00755308	Speckle-type POZ protein-like protein
LOC_Os11g46810	-4.93976	0.00755308	Wall-associated receptor kinase
LOC_Os05g17910	-4.92023	0.00755308	Reverse transcriptase (RNA-dependent DNA polymerase)
LOC_Os01g36250	-4.91817	0.00755308	MULE transposase domain
LOC_Os12g22170	-4.90904	0.00755308	spliceosomal complex assembly
LOC_Os09g08590	-4.90904	0.00755308	-
LOC_Os02g20450	-4.89617	0.00755308	Ribosome recycling factor
LOC_Os03g60470	-4.89617	0.00755308	-
LOC_Os03g06060	-4.8833	0.00755308	May cause loosening and extension of plant cell walls by disrupting non-covalent bonding between cellulose microfibrils and matrix glucans. No enzymatic activity has been found. May be required for rapid internodal elongation in deepwater rice during submergence (By similarity)
LOC_Os05g35010	-4.88195	0.0110306	Belongs to the cytochrome P450 family
LOC_Os02g32190	-4.87639	0.00755308	Peptidase C65 Otubain
LOC_Os11g46100	-4.87043	0.00755308	NB-ARC domain
LOC_Os06g36330	-4.87043	0.00755308	Belongs to the multi antimicrobial extrusion (MATE) (TC 2.A.66.1) family
LOC_Os02g08170	-4.86994	0.0110306	regulation of amino acid export
LOC_Os10g24380	-4.85755	0.00755308	-
LOC_Os11g20300	-4.85755	0.00755308	Non-specific serine threonine protein kinase
LOC_Os03g06050	-4.84468	0.0110306	May cause loosening and extension of plant cell walls by disrupting non-covalent bonding between cellulose microfibrils and matrix glucans. No enzymatic activity has been found. May be required for rapid internodal elongation in deepwater rice during submergence (By similarity)
LOC_Os01g46210	-4.83783	0.0110306	GDSL-like Lipase/Acylhydrolase
LOC_Os01g25010	-4.83094	0.0110306	Belongs to the iron ascorbate-dependent oxidoreductase family
LOC_Os10g18990	-4.83094	0.0110306	Belongs to the protein kinase superfamily. Ser Thr protein kinase family
LOC_Os12g05070	-4.83094	0.0110306	--
LOC_Os09g01134	-4.83094	0.0110306	-
LOC_Os03g63000	-4.82628	0.0110306	hAT family C-terminal dimerisation region
LOC_Os05g30570	-4.81798	0.0110306	Heavy-metal-associated domain
LOC_Os07g45210	-4.81798	0.0110306	Encoded by
LOC_Os06g48920	-4.80909	0.0110306	-
LOC_Os01g68210	-4.80504	0.0110306	Protein of unknown function (DUF1668)
LOC_Os01g64420	-4.79209	0.0110306	MULE transposase domain
LOC_Os04g08250	-4.79209	0.0110306	Protein of unknown function (DUF295)
LOC_Os06g19420	-4.77542	0.0110306	Protein kinase domain
LOC_Os12g04460	-4.75195	0.0110306	Zinc finger, C3HC4 type family protein
LOC_Os12g11680	-4.74983	0.0163988	receptor-like protein
LOC_Os02g58600	-4.74983	0.0163988	RNA recognition motif
LOC_Os10g40040	-4.73733	0.0163988	-
LOC_Os01g64610	-4.72595	0.0163988	Non-specific serine threonine protein kinase
LOC_Os03g11600	-4.72038	0.0110306	YABBY protein
LOC_Os02g53440	-4.71297	0.0163988	-
LOC_Os03g56944	-4.71297	0.0163988	-
LOC_Os11g13930	-4.71279	0.0163988	ZF-HD protein dimerisation region
LOC_Os12g12550	-4.71164	0.0163988	NADP-dependent oxidoreductase P1
LOC_Os06g06430	-4.71164	0.0163988	Protein of unknown function (DUF1191)
LOC_Os10g34230	-4.70683	0.0110306	Cytokinin dehydrogenase 1, FAD and cytokinin binding
LOC_Os10g22030	-4.69329	0.0163988	-
LOC_Os12g31320	-4.68563	0.0163988	Belongs to the NPH3 family
LOC_Os09g24500	-4.66713	0.0163988	zinc-binding in reverse transcriptase
LOC_Os06g06590	-4.65928	0.0163988	Belongs to the universal ribosomal protein uS7 family
LOC_Os10g05690	-4.65751	0.0163988	Transmembrane amino acid transporter protein
LOC_Os03g15290	-4.65751	0.0163988	Autophagy protein Apg6
LOC_Os07g35360	-4.65277	0.0163988	Plant organelle RNA recognition domain
LOC_Os07g46960	-4.65071	0.0163988	Enoyl-(Acyl carrier protein) reductase
LOC_Os09g36490	-4.64628	0.0163988	-
LOC_Os05g33220	-4.63713	0.0163988	AWPM-19-like family
LOC_Os06g33460	-4.63713	0.0163988	Shugoshin C terminus
LOC_Os07g24400	-4.62926	0.0163988	Reverse transcriptase-like
LOC_Os01g06870	-4.59218	0.0248623	Leucine rich repeat
LOC_Os01g48550	-4.59218	0.0248623	-
LOC_Os10g31670	-4.59218	0.0248623	insulin receptor substrate 4
LOC_Os11g13840	-4.59218	0.0248623	DNA-binding domain in plant proteins such as APETALA2 and EREBPs
LOC_Os03g48740	-4.59218	0.0248623	Belongs to the UDP-glycosyltransferase family
LOC_Os10g38570	-4.58184	0.0163988	GDSL-like Lipase/Acylhydrolase
LOC_Os11g22930	-4.58184	0.0163988	-
LOC_Os03g15260	-4.58045	0.0163988	-
LOC_Os08g24880	-4.58045	0.0163988	metal ion binding
LOC_Os01g27630	-4.5792	0.0248623	Belongs to the GST superfamily
LOC_Os08g29270	-4.5792	0.0248623	-
LOC_Os01g24820	-4.56753	0.0163988	NB-ARC domain
LOC_Os02g04220	-4.56753	0.0163988	--
LOC_Os05g49510	-4.56753	0.0163988	cyclin-dependent protein serine/threonine kinase activity
LOC_Os11g03510	-4.56006	0.0248623	oxidoreductase activity
LOC_Os10g13960	-4.55324	0.0163988	transposition, RNA-mediated
LOC_Os06g03220	-4.55324	0.0163988	-
LOC_Os12g28650	-4.53895	0.0163988	IPP transferase
LOC_Os06g50600	-4.53155	0.0248623	basic region leucin zipper
LOC_Os02g08220	-4.51188	0.0248623	Transcription factor
LOC_Os02g12020	-4.51188	0.0248623	Belongs to the protein kinase superfamily. Ser Thr protein kinase family
LOC_Os01g47635	-4.50295	0.0248623	Eukaryotic cytochrome b561
LOC_Os10g07548	-4.49616	0.0248623	Wall-associated receptor kinase
LOC_Os05g19450	-4.49306	0.0248623	spliceosomal complex assembly
LOC_Os08g35750	-4.49306	0.0248623	Cupin domain
LOC_Os09g08525	-4.49306	0.0248623	-
LOC_Os09g39530	-4.49306	0.0248623	Cupin domain
LOC_Os01g41450	-4.48938	0.0248623	Belongs to the UDP-glycosyltransferase family
LOC_Os07g30850	-4.4875	0.0248623	-
LOC_Os05g44540	-4.4826	0.0248623	Speckle-type POZ protein
LOC_Os01g68740	-4.47875	0.0248623	-
LOC_Os12g05690	-4.47875	0.0248623	-
LOC_Os12g27530	-4.47875	0.0248623	Integrase core domain
LOC_Os07g44760	-4.47875	0.0248623	Protein of unknown function (DUF1618)
LOC_Os01g53170	-4.46446	0.0248623	source UniProtKB
LOC_Os10g03760	-4.46446	0.0248623	F-box domain containing protein, expressed
LOC_Os09g21700	-4.46446	0.0248623	-
LOC_Os01g21190	-4.4502	0.0248623	MULE transposase domain
LOC_Os06g07810	-4.4502	0.0248623	hAT family C-terminal dimerisation region
LOC_Os06g39810	-4.4502	0.0248623	-
LOC_Os02g10930	-4.44718	0.0248623	--
LOC_Os11g08650	-4.42706	0.0248623	Transposase-associated domain
LOC_Os08g08070	-4.41173	0.0385199	Belongs to the major facilitator superfamily. Sugar transporter (TC 2.A.1.1) family
LOC_Os11g42450	-4.40382	0.0385199	Leucine rich repeat N-terminal domain
LOC_Os12g25870	-4.40382	0.0385199	O-methyltransferase activity
LOC_Os03g37670	-4.40382	0.0385199	Agamous-like MADS-box protein AGL80
LOC_Os04g06190	-4.40382	0.0385199	source UniProtKB
LOC_Os04g13140	-4.40382	0.0385199	Belongs to the peptidase C1 family
LOC_Os01g18700	-4.38957	0.0385199	Reverse transcriptase (RNA-dependent DNA polymerase)
LOC_Os03g27370	-4.38957	0.0385199	Hydrolyzes glycerol-phospholipids at the terminal phosphodiesteric bond
LOC_Os06g42740	-4.38957	0.0385199	-
LOC_Os09g25610	-4.38957	0.0385199	Homoserine O-succinyltransferase
LOC_Os11g26140	-4.38736	0.0248623	Protein kinase domain
LOC_Os11g22360	-4.37979	0.0248623	F-box protein
LOC_Os11g29880	-4.37626	0.0385199	transposition, RNA-mediated
LOC_Os02g36580	-4.37626	0.0385199	--
LOC_Os10g35120	-4.37535	0.0385199	Small nuclear RNA activating complex (SNAPc), subunit SNAP43
LOC_Os12g20270	-4.37535	0.0385199	Reverse transcriptase-like
LOC_Os05g04440	-4.37535	0.0385199	Belongs to the peroxidase family. Classical plant (class III) peroxidase subfamily
LOC_Os06g02830	-4.37535	0.0385199	Domain of unknown function (DUF4220)
LOC_Os06g37100	-4.37535	0.0385199	K02A2.6-like
LOC_Os02g28150	-4.37222	0.0248623	--
LOC_Os04g14320	-4.35914	0.0385199	Protein of unknown function (DUF1668)
LOC_Os03g56714	-4.35712	0.0248623	cellular macromolecule catabolic process
LOC_Os04g49720	-4.35712	0.0248623	invertase inhibitor
LOC_Os06g04110	-4.34957	0.0385199	transposition, RNA-mediated
LOC_Os04g48180	-4.34493	0.0385199	-
LOC_Os01g28450	-4.34204	0.0385199	Cysteine-rich secretory protein family
LOC_Os01g57380	-4.34204	0.0385199	Syntaxin 6, N-terminal
LOC_Os01g32990	-4.33451	0.0385199	Reverse transcriptase (RNA-dependent DNA polymerase)
LOC_Os06g06620	-4.33451	0.0385199	-
LOC_Os02g09620	-4.32473	0.0385199	GDSL-like Lipase/Acylhydrolase
LOC_Os03g21290	-4.32473	0.0385199	transposition, RNA-mediated
LOC_Os11g41550	-4.31447	0.0385199	-
LOC_Os12g31510	-4.31447	0.0385199	-
LOC_Os06g24404	-4.31447	0.0385199	GDSL-like Lipase/Acylhydrolase
LOC_Os07g03950	-4.31447	0.0385199	Legume lectin domain
LOC_Os07g10370	-4.31447	0.0385199	Ribosomal protein S1-like RNA-binding domain
LOC_Os01g29100	-4.30032	0.0385199	-
LOC_Os10g40430	-4.30032	0.0385199	Cortical cell-delineating protein
LOC_Os03g21870	-4.30032	0.0385199	Transcriptional repressor, ovate
LOC_Os03g28120	-4.30032	0.0385199	voltage-gated potassium channel activity
LOC_Os06g13210	-4.30032	0.0385199	POT family
LOC_Os07g39640	-4.30032	0.0385199	Probable lipid transfer
LOC_Os08g10920	-4.30032	0.0385199	transposition, RNA-mediated
LOC_Os08g35300	-4.30032	0.0385199	Ribonuclease H protein
LOC_Os12g35364	-4.29461	0.0385199	-
LOC_Os03g03010	-4.29224	0.0385199	--
LOC_Os12g18080	-4.26281	0.0385199	transposition, RNA-mediated
LOC_Os02g34930	-4.25466	0.0385199	-
LOC_Os02g30500	-4.24463	0.0385199	--
LOC_Os04g12499	-4.22964	0.0385199	Transmembrane amino acid transporter protein
LOC_Os01g04680	-4.16449	0.0385199	zinc-binding in reverse transcriptase
LOC_Os01g62700	-4.16449	0.0385199	-
LOC_Os10g01080	-4.16449	0.0385199	Belongs to the PdxS SNZ family
LOC_Os10g03430	-4.16449	0.0385199	-
LOC_Os11g07170	-4.16449	0.0385199	Belongs to the protein kinase superfamily. Ser Thr protein kinase family
LOC_Os02g18770	-4.16449	0.0385199	PPR repeat family
LOC_Os02g43270	-4.16449	0.0385199	Integrase core domain
LOC_Os03g01630	-4.16449	0.0385199	Belongs to the expansin family
LOC_Os03g31880	-4.16449	0.0385199	Belongs to the GRAS family
LOC_Os03g56350	-4.16449	0.0385199	Glutamate-gated receptor that probably acts as non- selective cation channel
LOC_Os06g08450	-4.16449	0.0385199	His Kinase A (phosphoacceptor) domain
LOC_Os07g41620	-4.16449	0.0385199	-
LOC_Os08g14510	-4.16449	0.0385199	source UniProtKB
LOC_Os08g26790	-4.16449	0.0385199	-
LOC_Os09g06520	-4.16449	0.0385199	Ribonuclease H protein
LOC_Os09g13830	-4.16449	0.0385199	--
LOC_Os09g29560	-4.16449	0.0385199	Belongs to the protein kinase superfamily
LOC_Os10g03340	-4.14846	0.0385199	source UniProtKB
LOC_Os10g21700	-4.14846	0.0385199	Embryo-specific protein 3, (ATS3)
LOC_Os12g34300	-4.14846	0.0385199	-
LOC_Os02g21750	-4.14846	0.0385199	ABC transporter transmembrane region
LOC_Os02g36845	-4.14846	0.0385199	Regulates membrane-cell wall junctions and localized cell wall deposition. Required for establishment of the Casparian strip membrane domain (CSD) and the subsequent formation of Casparian strips, a cell wall modification of the root endodermis that determines an apoplastic barrier between the intraorganismal apoplasm and the extraorganismal apoplasm and prevents lateral diffusion (By similarity)
LOC_Os02g37700	-4.14846	0.0385199	Group XV phospholipase A2
LOC_Os02g48090	-4.14846	0.0385199	-
LOC_Os05g31830	-4.14846	0.0385199	aspartic-type endopeptidase activity
LOC_Os05g48710	-4.14846	0.0385199	cornified envelope assembly
LOC_Os09g10550	-4.14846	0.0385199	protein desumoylation
LOC_Os05g50790	-4.08982	0.000411683	-
LOC_Os11g04130	-4.03823	0.000599533	protein serine/threonine kinase activity
LOC_Os10g40820	-4.01107	0.000177306	--
LOC_Os02g48430	-3.89384	0.00128671	-
LOC_Os07g33898	-3.83818	4.38929e-06	Belongs to the eukaryotic ribosomal protein eL42 family
LOC_Os12g14330	-3.66474	0.000529211	NB-ARC domain
LOC_Os07g28970	-3.65847	0.00423583	--
LOC_Os01g53590	-3.5765	0.00051534	3'-5' exonuclease
LOC_Os03g49360	-3.56222	0.00726132	-
LOC_Os03g46690	-3.52417	0.00726132	-
LOC_Os12g25500	-3.47038	0.00962922	gag-polypeptide of LTR copia-type
LOC_Os04g33130	-3.42801	0.00962922	-
LOC_Os05g17360	-3.35953	0.00133009	Reverse transcriptase (RNA-dependent DNA polymerase)
LOC_Os06g40180	-3.33516	0.0128868	Hydrolyzes glycerol-phospholipids at the terminal phosphodiesteric bond
LOC_Os08g22004	-3.31951	0.0128868	K02A2.6-like
LOC_Os07g33997	-3.28884	4.09559e-05	Belongs to the eukaryotic ribosomal protein eL42 family
LOC_Os09g01670	-3.27902	0.00220661	Peptidyl-prolyl cis-trans isomerase
LOC_Os07g15870	-3.27644	0.0128868	--
LOC_Os09g16200	-3.27445	0.000792453	ankyrin repeats
LOC_Os03g06270	-3.25212	0.0174144	Non-specific serine threonine protein kinase
LOC_Os08g38160	-3.2265	0.0174144	UDP-glucoronosyl and UDP-glucosyl transferase
LOC_Os10g26340	-3.20939	4.51943e-05	Belongs to the cytochrome P450 family
LOC_Os11g25520	-3.19183	0.00514808	MULE transposase domain
LOC_Os05g07200	-3.13922	0.0237752	-
LOC_Os01g27380	-3.12413	0.0237752	Belongs to the GST superfamily
LOC_Os02g25240	-3.11309	0.0237752	-
LOC_Os07g11700	-3.08835	0.00805467	--
LOC_Os01g58430	-3.07665	0.0237752	-
LOC_Os08g41090	-3.07486	0.00500419	Chitinase class I
LOC_Os05g04914	-3.06433	0.00214569	-
LOC_Os04g50980	-3.06333	0.00394409	--
LOC_Os11g24964	-3.04375	0.0328128	flocculation via cell wall protein-carbohydrate interaction
LOC_Os04g57580	-3.03782	0.0237752	source UniProtKB
LOC_Os05g02480	-3.03416	0.00362435	Domain of unknown function (DUF569)
LOC_Os05g41230	-2.99559	0.0328128	Leucine rich repeat N-terminal domain
LOC_Os12g10890	-2.97265	0.0328128	disease resistance protein
LOC_Os07g39940	-2.96529	0.00675322	helix loop helix domain
LOC_Os01g04390	-2.96193	0.012895	-
LOC_Os07g43860	-2.95843	0.0328128	--
LOC_Os01g28280	-2.95702	0.0328128	SANT SWI3, ADA2, N-CoR and TFIIIB'' DNA-binding domains
LOC_Os06g40470	-2.93778	0.0458055	Non-specific serine threonine protein kinase
LOC_Os10g41689	-2.93778	0.0458055	Photosystem II (PSII) is a light-driven water plastoquinone oxidoreductase that uses light energy to abstract electrons from H(2)O, generating O(2) and a proton gradient subsequently used for ATP formation. It consists of a core antenna complex that captures photons, and an electron transfer chain that converts photonic excitation into a charge separation. The D1 D2 (PsbA PsbA) reaction center he…
LOC_Os12g27980	-2.93771	0.0328128	hAT family C-terminal dimerisation region
LOC_Os09g36930	-2.9341	0.010161	Belongs to the MIP aquaporin (TC 1.A.8) family
LOC_Os04g32190	-2.92452	0.012895	Conserved region of unknown function on GLTSCR protein
LOC_Os01g62090	-2.91651	0.0067669	-
LOC_Os01g37170	-2.88407	0.0458055	transposition, RNA-mediated
LOC_Os11g31500	-2.87544	0.0458055	-
LOC_Os01g72540	-2.86201	0.0458055	calcium-binding protein
LOC_Os01g47310	-2.86173	0.012895	--
LOC_Os10g11820	-2.85501	0.0016033	Protein of unknown function (DUF724)
LOC_Os07g22760	-2.84715	0.0458055	zinc-binding in reverse transcriptase
LOC_Os01g56530	-2.84373	0.0458055	Lateral organ boundaries (LOB) domain
LOC_Os01g67610	-2.84373	0.0458055	-
LOC_Os03g30800	-2.84181	0.016467	Fumarylacetoacetate (FAA) hydrolase family
LOC_Os02g49020	-2.84146	0.00999608	-
LOC_Os01g03670	-2.83833	0.0458055	NmrA-like family
LOC_Os11g33290	-2.825	0.0458055	MULE transposase domain
LOC_Os03g52290	-2.82166	0.0458055	Protein of unknown function, DUF617
LOC_Os08g24340	-2.81031	0.016467	Zinc finger protein
LOC_Os05g31220	-2.80196	0.0458055	Belongs to the AAA ATPase family
LOC_Os09g29740	-2.79478	0.0458055	EG45-like domain containing protein
LOC_Os06g24290	-2.79459	0.0211654	peptidase inhibitor activity
LOC_Os01g07500	-2.73853	0.0273884	Allinase
LOC_Os05g45180	-2.73582	0.0211654	Belongs to the UDP-glycosyltransferase family
LOC_Os08g43654	-2.70743	0.00190348	Belongs to the multi antimicrobial extrusion (MATE) (TC 2.A.66.1) family
LOC_Os02g47330	-2.70609	0.0101929	Pentatricopeptide repeat domain
LOC_Os07g02480	-2.69425	0.0161338	Domain of unknown function (DUF4220)
LOC_Os09g27740	-2.68296	0.0273884	--
LOC_Os01g54450	-2.68046	0.0211654	Senescence regulator
LOC_Os10g38450	-2.66584	0.0273884	LRR receptor-like serine threonine-protein kinase
LOC_Os03g30290	-2.65931	0.0273884	Protein of unknown function (DUF642)
LOC_Os07g14380	-2.64752	0.0273884	transposition, RNA-mediated
LOC_Os05g38600	-2.63799	0.014408	C2H2-type zinc finger
LOC_Os05g10720	-2.62673	0.0356897	--
LOC_Os10g05520	-2.62193	0.0273884	F-box-like
LOC_Os09g39580	-2.6092	0.0273884	Lipase (class 3)
LOC_Os02g54240	-2.60852	0.00500654	F-box domain
LOC_Os06g22710	-2.60659	0.0273884	MULE transposase domain
LOC_Os01g53650	-2.60431	0.0206482	DNA binding
LOC_Os10g10040	-2.59862	0.0356897	Belongs to the cytochrome P450 family
LOC_Os11g09720	-2.59582	0.0153373	DDE superfamily endonuclease
LOC_Os11g15050	-2.59557	0.0273884	synthase
LOC_Os12g18950	-2.57215	0.0273884	transposition, RNA-mediated
LOC_Os06g35524	-2.56894	0.0356897	-
LOC_Os12g03570	-2.55686	0.0356897	Uncharacterized protein K02A2.6-like
LOC_Os01g49870	-2.54362	0.0356897	DDE superfamily endonuclease
LOC_Os04g24630	-2.54253	0.0356897	Non-specific serine threonine protein kinase
LOC_Os10g39030	-2.53299	0.00338141	domain associated with HOX domains
LOC_Os09g24480	-2.52091	0.0468437	TCP family transcription factor
LOC_Os08g42189	-2.51041	0.000958792	CLASP N terminal
LOC_Os02g47340	-2.50989	0.0468437	Belongs to the helicase family
LOC_Os05g35840	-2.48485	0.017201	Protein of unknown function (DUF1218)
LOC_Os01g47900	-2.48166	0.0166385	Serine threonine-protein kinase
LOC_Os06g11050	-2.47283	0.029299	Cyclin-dependent kinase inhibitor
LOC_Os02g04780	-2.46979	0.0103649	-
LOC_Os12g42940	-2.45433	0.0115188	hAT family C-terminal dimerisation region
LOC_Os11g37620	-2.43689	0.0468437	--
LOC_Os02g49790	-2.41736	0.017201	Aluminium activated malate transporter
LOC_Os04g47840	-2.39349	0.0468437	-
LOC_Os02g21570	-2.38407	0.0169218	Pentacotripeptide-repeat region of PRORP
LOC_Os10g22700	-2.38236	0.0468437	Belongs to the AAA ATPase family
LOC_Os11g25010	-2.37406	0.0468437	source UniProtKB
LOC_Os06g29679	-2.36868	0.0468437	--
LOC_Os09g20940	-2.35947	0.0336573	-
LOC_Os02g09390	-2.35806	0.0158436	Belongs to the cytochrome P450 family
LOC_Os06g39080	-2.35097	0.0468437	Belongs to the UDP-glycosyltransferase family
LOC_Os06g42630	-2.31634	0.00736921	B3 DNA binding domain
LOC_Os01g18230	-2.30297	0.0303601	-
LOC_Os12g10400	-2.29899	0.00179028	ADP binding
LOC_Os06g01195	-2.29618	0.010764	Myb/SANT-like DNA-binding domain
LOC_Os03g48690	-2.28336	0.0224762	Putative gypsy type transposon
LOC_Os01g22954	-2.26611	0.0462236	Belongs to the peptidase S10 family
LOC_Os06g28240	-2.26074	0.0462236	-
LOC_Os02g35000	-2.24953	0.00611392	X-domain of DnaJ-containing
LOC_Os11g44690	-2.24496	0.0462236	Protein kinase domain
LOC_Os02g42470	-2.23429	0.0369587	-
LOC_Os04g33990	-2.23252	0.00331056	Late embryogenesis abundant protein
LOC_Os03g02340	-2.23077	0.0161826	Encoded by
LOC_Os07g09590	-2.22385	0.0369587	Helix-loop-helix DNA-binding domain
LOC_Os02g49370	-2.21809	0.0244193	Histone-like transcription factor (CBF/NF-Y) and archaeal histone
LOC_Os09g31502	-2.18609	0.0309644	NAD dependent epimerase/dehydratase family
LOC_Os01g25800	-2.17138	0.0260788	-
LOC_Os05g42250	-2.16408	0.04194	cyclic nucleotide-gated ion channel
LOC_Os10g39300	-2.15564	0.0388789	aspartic-type endopeptidase activity
LOC_Os02g33850	-2.13318	0.00270791	Elongation factor G C-terminus
LOC_Os06g21507	-2.12657	0.0369587	Plant transposon protein
LOC_Os10g10280	-2.12379	0.042248	SacI homology domain
LOC_Os02g51720	-2.12272	0.0404505	-
LOC_Os01g21870	-2.11584	0.00775516	-
LOC_Os12g32970	-2.10045	0.00643428	Domain of unknown function (DUF588)
LOC_Os04g55140	-2.09183	0.0346061	disease resistance protein
LOC_Os06g44280	-2.08816	0.0451291	-
LOC_Os01g49650	-2.08038	0.0451602	Probable lipid transfer
LOC_Os03g08290	-2.08024	0.0451602	-
LOC_Os12g43564	-2.07735	0.0131505	--
LOC_Os08g11740	-2.06311	0.0366336	Retrotransposon gag protein
LOC_Os01g44030	-2.05901	0.0451602	-
LOC_Os04g35550	-2.05841	0.0241273	Glutathione S-transferase, C-terminal domain
LOC_Os07g39320	-2.05673	0.0451602	Homeobox domain
LOC_Os03g50140	-2.05602	0.0144354	Plastocyanin-like domain
LOC_Os01g41310	-2.05327	0.0293045	FBD
LOC_Os01g68090	-2.04037	0.0184593	Late embryogenesis abundant protein
LOC_Os05g24890	-2.02252	0.0104421	PPR repeat family
LOC_Os01g01810	-2.01169	0.0289936	--
LOC_Os03g01980	-2.00703	0.00140709	KIP1-like protein
LOC_Os01g32830	-2.00232	0.00303638	LrgB-like family
LOC_Os08g30870	-1.98824	0.00731924	SAD/SRA domain
LOC_Os08g40120	-1.98701	0.0175179	-
LOC_Os09g10910	-1.98693	0.0429641	Protein of unknown function (DUF1218)
LOC_Os01g47040	-1.98343	0.0184327	Protein kinase C conserved region 2 (CalB)
LOC_Os02g56490	-1.97884	0.00483584	-
LOC_Os06g39220	-1.96966	0.0254699	-
LOC_Os06g50679	-1.96921	0.0126205	START domain
LOC_Os12g32320	-1.96329	0.0281923	-
LOC_Os02g44020	-1.94999	0.0272559	-
LOC_Os08g39220	-1.94838	0.013311	Wall-associated receptor kinase galacturonan-binding
LOC_Os03g16490	-1.93895	0.0223968	--
LOC_Os03g56490	-1.89626	0.0106605	Nuclear chaperone required for maturation and nuclear export of pre-60S ribosome subunits
LOC_Os07g02500	-1.89352	0.0167846	Myb/SANT-like DNA-binding domain
LOC_Os10g12190	-1.88221	0.0357342	EamA-like transporter family
LOC_Os12g35080	-1.87341	0.0168813	Plus-3 domain
LOC_Os01g67300	-1.86873	0.0115479	-
LOC_Os02g13570	-1.86221	0.0112137	Belongs to the TRAFAC class myosin-kinesin ATPase superfamily. Kinesin family
LOC_Os12g01830	-1.85795	0.0301202	38.1 kDa protein
LOC_Os03g04700	-1.8487	0.0456513	--
LOC_Os02g24720	-1.83578	0.0313642	Plant non-specific lipid-transfer proteins transfer phospholipids as well as galactolipids across membranes. May play a role in wax or cutin deposition in the cell walls of expanding epidermal cells and certain secretory tissues
LOC_Os05g38020	-1.81844	0.00940237	lysM domain receptor-like kinase
LOC_Os07g38140	-1.81489	0.00971306	-
LOC_Os01g56160	-1.80747	0.0103836	--
LOC_Os06g32970	-1.79405	0.000183711	Late embryogenesis abundant protein
LOC_Os03g06460	-1.7855	0.0356962	Inositol polyphosphate phosphatase, catalytic domain homologues
LOC_Os07g01100	-1.77479	0.00147489	Belongs to the leguminous lectin family
LOC_Os01g41760	-1.77092	0.000727208	Dirigent proteins impart stereoselectivity on the phenoxy radical-coupling reaction, yielding optically active lignans from two molecules of coniferyl alcohol in the biosynthesis of lignans, flavonolignans, and alkaloids and thus plays a central role in plant secondary metabolism
LOC_Os06g41740	-1.76876	0.0262742	--
LOC_Os02g12150	-1.76752	0.00624421	--
LOC_Os05g25880	-1.76379	0.0161825	Belongs to the class I-like SAM-binding methyltransferase superfamily. Trm1 family
LOC_Os05g09590	-1.76266	0.0385328	Protein of unknown function (DUF1645)
LOC_Os11g25260	-1.73431	0.00754237	Belongs to the GDA1 CD39 NTPase family
LOC_Os01g71420	-1.71635	0.0229538	Calcineurin-like phosphoesterase
LOC_Os05g15800	-1.69747	0.0129838	--
LOC_Os04g11570	-1.69744	0.0389555	-
LOC_Os01g58810	-1.69515	0.0432947	Reverse transcriptase (RNA-dependent DNA polymerase)
LOC_Os07g33310	-1.69088	0.0496244	Belongs to the multi antimicrobial extrusion (MATE) (TC 2.A.66.1) family
LOC_Os05g43582	-1.68619	0.0136082	Putative rRNA methylase
LOC_Os09g28710	-1.68219	0.00969437	-
LOC_Os02g36780	-1.68188	0.0221022	mTERF
LOC_Os12g31330	-1.67871	0.0179978	--
LOC_Os10g36830	-1.67192	0.00113006	Protein of unknown function (DUF726)
LOC_Os09g15500	-1.6708	0.0097043	Belongs to the peroxidase family. Classical plant (class III) peroxidase subfamily
LOC_Os01g40180	-1.65165	0.00223255	Belongs to the UDP-glycosyltransferase family
LOC_Os02g58214	-1.64741	0.000154127	-
LOC_Os02g09970	-1.63219	0.00790532	Domain of unknown function (DUF4228)
LOC_Os04g28620	-1.6258	0.0168194	Catalyzes the reduction of fatty acyl-CoA to fatty alcohols
LOC_Os11g04290	-1.62477	0.0369717	Belongs to the cytochrome P450 family
LOC_Os02g15050	-1.59789	0.000233261	Seed storage protein
LOC_Os06g12730	-1.59647	0.0035645	Scavenger mRNA decapping enzyme C-term binding
LOC_Os01g22380	-1.56582	0.0436967	-
LOC_Os03g62780	-1.55953	0.00373368	S1 RNA binding domain
LOC_Os03g11670	-1.55383	0.00648056	positive regulation of translation
LOC_Os12g33780	-1.54358	0.00599588	-
LOC_Os04g11440	-1.52705	0.0293006	F-box associated domain
LOC_Os03g30640	-1.51809	0.0470794	-
LOC_Os02g16280	-1.50485	9.78893e-05	rescue of stalled ribosome
LOC_Os05g03210	-1.50337	0.0090937	-
LOC_Os03g53050	-1.49896	2.66708e-05	Plant zinc cluster domain
LOC_Os03g08140	-1.49814	0.00441539	Tubulin-tyrosine ligase family
LOC_Os07g42980	-1.49079	0.0332433	MULE transposase domain
LOC_Os06g04734	-1.48487	0.0170189	-
LOC_Os11g12150	-1.48117	0.0245946	--
LOC_Os03g20910	-1.47927	0.0434821	Homeobox domain
LOC_Os02g45330	-1.47531	0.0117556	Leucine rich repeat N-terminal domain
LOC_Os11g12140	-1.46267	0.0311816	DNA RNA polymerases superfamily protein
LOC_Os07g31010	-1.45969	0.00446753	--
LOC_Os02g14910	-1.45942	0.0232777	bZIP Maf transcription factor
LOC_Os02g12410	-1.45723	0.0407067	RING-type E3 ubiquitin transferase
LOC_Os04g58040	-1.4567	0.0282022	Involved in the synthesis of glucuronoxylan hemicellulose in secondary cell walls
LOC_Os05g28690	-1.45523	0.00320404	FAM91 N-terminus
LOC_Os11g41100	-1.4535	0.015368	Belongs to the protein kinase superfamily. Ser Thr protein kinase family
LOC_Os10g29050	-1.44903	0.0282699	BTB/POZ domain
LOC_Os05g17700	-1.44705	0.0254517	LRR receptor-like serine threonine-protein kinase
LOC_Os07g03880	-1.44271	0.0199131	Legume lectin domain
LOC_Os11g32950	-1.43315	0.0274694	Family of unknown function (DUF716)
LOC_Os08g39270	-1.42219	0.03033	Four repeated domains in the Fasciclin I family of proteins, present in many other contexts.
LOC_Os01g13720	-1.42097	0.0131869	isoform X1
LOC_Os04g39470	-1.41585	0.0136276	Myb-like DNA-binding domain
LOC_Os01g41720	-1.41358	0.0417523	CorA-like Mg2+ transporter protein
LOC_Os11g05400	-1.41254	0.00710008	pre-mRNA-splicing factor cwc-22
LOC_Os10g38070	-1.40938	0.000187495	Subtilase family
LOC_Os07g15570	-1.40741	0.00969716	PPR repeat
LOC_Os08g15505	-1.40668	0.00332651	-
LOC_Os10g03220	-1.40017	0.00879492	source UniProtKB
LOC_Os08g09890	-1.40015	0.0364426	Ribonuclease H protein
LOC_Os07g38910	-1.39484	0.00590472	CHASE domain
LOC_Os10g35604	-1.39331	0.0144959	-
LOC_Os09g23399	-1.38362	0.0297505	Belongs to the UDP-glycosyltransferase family
LOC_Os03g49680	-1.38318	0.0338764	-
LOC_Os06g16960	-1.38165	0.0321674	Dimerisation domain
LOC_Os10g04750	-1.37001	0.0443035	F-box-like
LOC_Os08g09720	-1.36786	0.0175507	LRR-repeat protein
LOC_Os09g31420	-1.36466	0.0106087	Protein kinase domain
LOC_Os05g25914	-1.35144	0.047135	-
LOC_Os02g49480	-1.35013	1.23029e-26	helix loop helix domain
LOC_Os04g26870	-1.34739	0.0344697	oxidoreductase activity
LOC_Os07g26540	-1.336	0.0352752	Belongs to the hexokinase family
LOC_Os06g20990	-1.32116	0.0250034	source UniProtKB
LOC_Os11g30270	-1.31906	0.0144073	-
LOC_Os12g04650	-1.3118	0.011782	zinc-RING finger domain
LOC_Os03g23940	-1.30581	0.00902529	-
LOC_Os05g12390	-1.30441	0.00168299	-
LOC_Os07g02120	-1.30107	0.00161645	flavin-containing monooxygenase
LOC_Os06g17500	-1.29816	0.0326323	Aldehyde dehydrogenase family
LOC_Os08g14070	-1.28754	0.00114335	Belongs to the complex I LYR family
LOC_Os08g32520	-1.28178	0.0258427	Domain of unknown function (DUF4228)
LOC_Os04g56700	-1.26698	0.0222087	Belongs to the iron ascorbate-dependent oxidoreductase family
LOC_Os06g36570	-1.25271	0.0257667	Belongs to the peptidase S10 family
LOC_Os02g51360	-1.25079	0.018283	--
LOC_Os05g07010	-1.24144	0.0060955	SANT SWI3, ADA2, N-CoR and TFIIIB'' DNA-binding domains
LOC_Os11g07650	-1.24109	0.00260234	transposition, RNA-mediated
LOC_Os05g10640	-1.2366	0.0411299	-
LOC_Os03g08560	-1.23282	0.0416228	E1-E2 ATPase
LOC_Os12g36490	-1.23185	0.018376	-
LOC_Os09g10320	-1.23101	0.00745756	--
LOC_Os11g24900	-1.22985	0.0130542	Ankyrin repeats (3 copies)
LOC_Os09g21120	-1.22612	0.00059358	RING-type E3 ubiquitin transferase
LOC_Os12g09650	-1.22512	0.0267839	--
LOC_Os02g47980	-1.21689	0.0429679	Protein of unknown function, DUF617
LOC_Os07g11100	-1.21451	0.0165938	Subtilase family
LOC_Os09g37460	-1.21332	0.00940386	Auxin-responsive
LOC_Os03g30620	-1.1896	0.0222172	-
LOC_Os11g03640	-1.18432	0.00351944	-
LOC_Os06g01820	-1.18384	0.0051003	F-box LRR-repeat MAX2 homolog
LOC_Os03g02939	-1.18322	0.0447648	Belongs to the peroxidase family. Classical plant (class III) peroxidase subfamily
LOC_Os06g34460	-1.17333	0.0311095	-
LOC_Os09g10300	-1.16978	0.0281685	Belongs to the SKP1 family
LOC_Os04g46990	-1.1686	0.000650403	Belongs to the UDP-glycosyltransferase family
LOC_Os12g06660	-1.16745	0.0382067	Belongs to the actin family
LOC_Os05g31470	-1.16739	0.038938	Cysteine-rich TM module stress tolerance
LOC_Os01g64020	-1.1604	0.0465708	positive regulation of biological process
LOC_Os05g16664	-1.16005	0.00918841	-
LOC_Os02g36280	-1.15492	7.14625e-07	Belongs to the cytochrome P450 family
LOC_Os05g11980	-1.15345	0.0324019	Timeless protein C terminal region
LOC_Os10g30190	-1.14258	0.00107857	BTB/POZ domain
LOC_Os05g51620	-1.13621	0.0354487	isoform X1
LOC_Os03g08620	-1.13576	0.00514299	B3 DNA binding domain
LOC_Os12g44210	-1.13249	0.00143119	Belongs to the AAA ATPase family
LOC_Os03g11510	-1.1321	0.0048268	Belongs to the mitochondrial carrier (TC 2.A.29) family
LOC_Os01g61470	-1.12946	0.0312548	RING-like zinc finger
LOC_Os04g27170	-1.12638	0.0299836	Reverse transcriptase-like
LOC_Os03g17420	-1.1227	0.000260481	-
LOC_Os01g61980	-1.1197	0.00950232	membrane-associated kinase regulator 4
LOC_Os11g31220	-1.11528	0.0437952	Encoded by
LOC_Os01g67150	-1.11279	0.00147364	--
LOC_Os02g02830	-1.11198	6.7427e-05	Belongs to the ubiquitin-conjugating enzyme family
LOC_Os08g42790	-1.10802	0.00792532	-
LOC_Os04g30410	-1.10275	0.00974217	-
LOC_Os03g37290	-1.09746	0.000482035	Belongs to the cytochrome P450 family
LOC_Os03g56180	-1.09669	0.0283966	Lectin-domain containing receptor kinase
LOC_Os08g16580	-1.09186	0.0170145	Leucine Rich Repeat
LOC_Os02g32180	-1.08751	0.0229928	Peptidase C65 Otubain
LOC_Os12g37470	-1.08093	0.0178561	Zinc knuckle family protein
LOC_Os07g40940	-1.07339	0.0308381	Possibly involved in carbohydrate binding
LOC_Os03g61610	-1.06961	0.0283292	Belongs to the 'GDSL' lipolytic enzyme family
LOC_Os09g25620	-1.06829	0.0463651	S-adenosylmethionine decarboxylase proenzyme
LOC_Os02g55070	-1.06785	0.00327599	-
LOC_Os10g06630	-1.0649	0.00991342	PPIases accelerate the folding of proteins. It catalyzes the cis-trans isomerization of proline imidic peptide bonds in oligopeptides
LOC_Os05g04610	-1.06379	0.00674638	ABC transporter transmembrane region
LOC_Os06g11930	-1.06271	0.0437665	Belongs to the syntaxin family
LOC_Os02g06770	-1.06186	0.00671735	-
LOC_Os03g09170	-1.05603	0.000549579	DNA-binding domain in plant proteins such as APETALA2 and EREBPs
LOC_Os11g28870	-1.05489	0.00561695	--
LOC_Os10g28560	-1.03184	0.0454079	-
LOC_Os03g06680	-1.02754	0.0197285	PDDEXK-like family of unknown function
LOC_Os05g26902	-1.02211	0.0130533	Chaperone protein DnaJ
LOC_Os02g55900	-1.01435	0.0197437	-
LOC_Os04g27820	-1.00403	0.019652	-
LOC_Os08g23130	-1.00259	0.0234379	OPT oligopeptide transporter protein
LOC_Os08g07080	-1.00081	0.046668	synthase

## Sheet: CP-induced defense genes
GeneID	Log2FoldChange	Annotation
LOC_Os08g38560	5.92942	receptor-like protein kinase 2 precursor
LOC_Os02g07440	5.89924	defensin and defensin-like DEFL family, DEFL78
LOC_Os12g12010	5.83376	verticillium wilt disease resistance protein precursor, LRR RECEPTOR-LIKE KINASE
LOC_Os12g30590	5.38588	disease resistance protein rga2
LOC_Os02g10350	5.25103	mlo-like protein, OsMLO8
LOC_Os04g08280	4.67394	Thaumatin-like protein 1
LOC_Os09g16520	4.63172	cytochrome b5-like protein
LOC_Os12g11720	4.63172	verticillium wilt disease resistance protein precursor, LRR RECEPTOR-LIKE KINASE
LOC_Os06g47820	3.36902	receptor-like cytoplasmic Kinase 216, OsRLCK216
LOC_Os02g53570	3.31556	defensin and defensin-like DEFL family, DEFL74
LOC_Os11g44170	3.21568	calmodulin-binding protein 60 b isoform
LOC_Os12g12720	3.17107	jasmonate-induced protein
LOC_Os04g39930	2.74838	receptor-like protein kinase
LOC_Os01g60080	2.7296	l-ascorbate oxidase homolog
LOC_Os05g41990	2.72779	peroxidase 1, POX1
LOC_Os01g47635	2.58904	cytochrome b561 domain-containing protein
LOC_Os12g17420	2.57972	nb-arc domain containing protein
LOC_Os04g33990	2.12661	vamp protein sec22 ,OsHIR1
LOC_Os01g11810	2.01832	powdery mildew resistant protein 5, trichome birefringence-like 19, OsTBL19
LOC_Os11g10260	1.97371	s-domain receptor-like protein kinase
LOC_Os06g13120	1.47395	protein accelerated cell death 6-like
LOC_Os04g53060	1.11285	nb-lrr protein, Xa38
LOC_Os04g46760	3.53494	Removes the phosphate from trehalose 6-phosphate to produce free trehalose
LOC_Os07g08860	2.67798	G-type lectin S-receptor-like serine/threonine-protein kinase
LOC_Os01g06630	2.31566	Small hydrophilic plant seed protein
LOC_Os03g37411	2.29161	Belongs to the multi antimicrobial extrusion (MATE) (TC 2.A.66.1) family
LOC_Os07g44460	1.91194	Removal of H(2)O(2), oxidation of toxic reductants, biosynthesis and degradation of lignin, suberization, auxin catabolism, response to environmental stresses such as wounding, pathogen attack and oxidative stress
LOC_Os02g56400	1.59804	Wall-associated receptor kinase
LOC_Os10g34790	1.54845	Belongs to the terpene synthase family
LOC_Os01g14550	1.08722	Pathogen-related protein-like
